# Supplementary material for: 3-(4-Methoxy­benzo­yl)propionic acid
Source: Acta Crystallogr Sect E Struct Rep Online. 2008 Oct 25;64(Pt 11):o2197. doi: 10.1107/S1600536808034508 (PMC2959507; doi:10.1107/S1600536808034508)
Supplement: Supplementary file 1 [file e-64-o2197-sup1.cif]

##############################################################################
###                                                                        ###
###        Electronic paper (Acta Crystallographica Section E)             ###
###                                                                        ###
##############################################################################
#                                                                            #
# This CIF contains the data in a paper accepted for publication in Acta     #
# Crystallographica Section E. It conforms to the requirements of Notes      #
# for Authors for Section E, and has been peer reviewed under the auspices   #
# of the IUCr Commission on Journals.                                        #
#                                                                            #
# Full details of the Crystallographic Information File format               #
# are given in the paper "The Crystallographic Information File (CIF):       #
# a New Standard Archive File for Crystallography" by S. R. Hall, F. H.      #
# Allen and I. D. Brown [Acta Cryst. (1991), A47, 655-685].                  #
#                                                                            #
# The current version of the core CIF dictionary is obtainable from          #
# ftp://ftp.iucr.org/pub/cif_core.dic. The current version number is 2.4.    #
#                                                                            #
# Software is freely available for graphical display of the structure(s) in  #
# this CIF.  For information consult the CIF home page http://www.iucr.org/  #
# cif/home.html                                                              #
#                                                                            #
# This file may be used for bona fide research purposes within the           #
# scientific community so long as proper attribution is given to the journal # 
# article from which it was obtained.                                        #
#                                                                            #
##############################################################################
                                             
data_I
_audit_creation_method     SHELXL-97
_chemical_name_systematic
;
3-(4-Methoxybenzoyl)propionic acid
;
_chemical_name_common     ?
_chemical_formula_moiety     'C11 H12 O4'
_chemical_formula_sum     'C11 H12 O4'
_chemical_formula_iupac     'C11 H12 O4'
_chemical_formula_weight     208.21
_chemical_melting_point     '419(1)'
_symmetry_cell_setting     monoclinic
_symmetry_space_group_name_H-M     'P 21/c'
_symmetry_space_group_name_Hall     '-P 2ybc'
loop_
    _symmetry_equiv_pos_as_xyz
    'x, y, z'
    '-x, y+1/2, -z+1/2'
    '-x, -y, -z'
    'x, -y-1/2, z-1/2'
_cell_length_a     5.0511(3)
_cell_length_b     10.0219(7)
_cell_length_c     20.0840(12)
_cell_angle_alpha     90.00
_cell_angle_beta     90.107(6)
_cell_angle_gamma     90.00
_cell_volume     1016.67(11)
_cell_formula_units_Z     4
_cell_measurement_reflns_used     8408
_cell_measurement_theta_min     1
_cell_measurement_theta_max     27.5
_cell_measurement_temperature     150.0(10)
_exptl_crystal_description     'block'
_exptl_crystal_colour     'colorless'
_exptl_crystal_size_max     0.196
_exptl_crystal_size_mid     0.184
_exptl_crystal_size_min     0.129
_exptl_crystal_density_diffrn     1.360
_exptl_crystal_density_meas     ?
_exptl_crystal_density_method     'not measured'
_exptl_crystal_F_000     440
loop_
    _exptl_crystal_face_index_h
    _exptl_crystal_face_index_k
    _exptl_crystal_face_index_l
    _exptl_crystal_face_perp_dist
    1 0 0 0.031
    -1 0 0 0.088
    0 1 0 0.086
    0 -1 0 0.098
    0 0 1 0.079
    0 0 -1 0.127
_exptl_absorpt_coefficient_mu     0.104
_exptl_absorpt_correction_type     'integration'
_exptl_absorpt_process_details     '(Coppens, 1970)'
_exptl_absorpt_correction_T_min     0.979
_exptl_absorpt_correction_T_max     0.987
_diffrn_ambient_temperature     150.0(10)
_diffrn_radiation_type     MoK\a
_diffrn_radiation_wavelength     0.71073
_diffrn_radiation_source     'fine-focus sealed tube'
_diffrn_radiation_monochromator     graphite
_diffrn_measurement_device_type     'Bruker--Nonius KappaCCD area-detector'
_diffrn_measurement_method     '\f and \w'
_diffrn_detector_area_resol_mean     9.091
_diffrn_reflns_number     8320
_diffrn_reflns_av_R_equivalents     0.0483
_diffrn_reflns_av_sigmaI/netI     0.0369
_diffrn_reflns_theta_min     2.03
_diffrn_reflns_theta_max     27.49
_diffrn_reflns_theta_full     27.49
_diffrn_measured_fraction_theta_max     0.974
_diffrn_measured_fraction_theta_full     0.974
_diffrn_reflns_limit_h_min     -6
_diffrn_reflns_limit_h_max     6
_diffrn_reflns_limit_k_min     -13
_diffrn_reflns_limit_k_max     13
_diffrn_reflns_limit_l_min     -26
_diffrn_reflns_limit_l_max     22
_diffrn_standards_number     ?
_diffrn_standards_interval_count     ?
_diffrn_standards_interval_time     ?
_diffrn_standards_decay_%     ?
_refine_special_details
;
Refinement of <i>F</i>^2^ against ALL reflections. The weighted <i>R</i>-factor
<i>wR</i> and goodness of fit <i>S</i> are based on <i>F</i>^2^, conventional
<i>R</i>-factors <i>R</i> are based on <i>F</i>, with <i>F</i> set to zero for
negative <i>F</i>^2^. The threshold expression of <i>F</i>^2^ >
\s(<i>F</i>^2^) is used only for calculating <i>R</i>-factors(gt) <i>etc</i>.
and is not relevant to the choice of reflections for refinement.
<i>R</i>-factors based on <i>F</i>^2^ are statistically about twice as large
as those based on <i>F</i>, and <i>R</i>- factors based on ALL data will be
even larger.
;
_reflns_number_total     2236
_reflns_number_gt     1662
_reflns_threshold_expression     I>2\s(I)
_refine_ls_structure_factor_coef     Fsqd
_refine_ls_matrix_type     full
_refine_ls_R_factor_all     0.0733
_refine_ls_R_factor_gt     0.0483
_refine_ls_wR_factor_gt     0.0980
_refine_ls_wR_factor_ref     0.1116
_refine_ls_goodness_of_fit_ref     1.126
_refine_ls_restrained_S_all     1.126
_refine_ls_number_reflns     2236
_refine_ls_number_parameters     136
_refine_ls_number_restraints     0
_refine_ls_hydrogen_treatment     constr
_refine_ls_weighting_scheme     calc
_refine_ls_weighting_details
           'calc w=1/[\s^2^(Fo^2^)+(0.0363P)^2^+0.36P] where P=(Fo^2^+2Fc^2^)/3'
_atom_sites_solution_hydrogens     geom
_atom_sites_solution_primary     direct
_atom_sites_solution_secondary     difmap
_refine_ls_shift/su_max     0.000
_refine_ls_shift/su_mean     0.000
_refine_diff_density_max     0.181
_refine_diff_density_min     -0.198
_refine_ls_extinction_method     none
_refine_ls_extinction_coef     ?
loop_
    _atom_type_symbol
    _atom_type_description
    _atom_type_scat_dispersion_real
    _atom_type_scat_dispersion_imag
    _atom_type_scat_source
    'C' 'C' 0.0033 0.0016
                         'International Tables Vol C Tables 4.2.6.8 and 6.1.1.4'
    'H' 'H' 0.0000 0.0000
                         'International Tables Vol C Tables 4.2.6.8 and 6.1.1.4'
    'O' 'O' 0.0106 0.0060
                         'International Tables Vol C Tables 4.2.6.8 and 6.1.1.4'
_computing_data_collection     'COLLECT (Hooft, 1998)'
_computing_cell_refinement
                    'COLLECT (Hooft, 1998) and DENZO (Otwinowski & Minor, 1997)'
_computing_data_reduction
                    'COLLECT (Hooft, 1998) and DENZO (Otwinowski & Minor, 1997)'
_computing_structure_solution     'SIR92 (Altomare <i>et al.</i>,  1994)'
_computing_structure_refinement     'SHELXL97 (Sheldrick, 2008)'
_computing_molecular_graphics     'PLATON (Spek, 2003)'
_computing_publication_material     'SHELXL97 (Sheldrick, 2008)'
loop_
    _atom_site_type_symbol
    _atom_site_label
    _atom_site_fract_x
    _atom_site_fract_y
    _atom_site_fract_z
    _atom_site_U_iso_or_equiv
    _atom_site_adp_type
    _atom_site_calc_flag
    _atom_site_refinement_flags
    _atom_site_occupancy
    _atom_site_disorder_assembly
    _atom_site_disorder_group
    O O1 0.0482(3) -0.08173(13) 0.07156(6) 0.0440(4) Uani d . 1 . .
    O O2 -0.2693(3) 0.06464(14) 0.04647(6) 0.0443(4) Uani d . 1 . .
    H H2 -0.1915 0.0654 0.0107 0.053 Uiso d R 1 . .
    O O3 0.1138(2) 0.13027(12) 0.19230(6) 0.0398(3) Uani d . 1 . .
    O O4 0.7706(3) -0.03563(14) 0.44558(7) 0.0477(4) Uani d . 1 . .
    C C1 -0.1507(3) -0.01793(17) 0.08665(8) 0.0323(4) Uani d . 1 . .
    C C2 -0.2850(3) -0.03301(19) 0.15227(8) 0.0355(4) Uani d . 1 . .
    H H2A -0.4267 -0.0977 0.1478 0.043 Uiso d R 1 . .
    H H2B -0.3645 0.0517 0.1644 0.043 Uiso d R 1 . .
    C C3 -0.1025(3) -0.07690(17) 0.20779(8) 0.0317(4) Uani d . 1 . .
    H H3A -0.0091 -0.1569 0.1941 0.038 Uiso d R 1 . .
    H H3B -0.2075 -0.0989 0.2467 0.038 Uiso d R 1 . .
    C C4 0.0958(3) 0.02952(16) 0.22605(8) 0.0297(4) Uani d . 1 . .
    C C5 0.2686(3) 0.00865(16) 0.28458(8) 0.0287(4) Uani d . 1 . .
    C C6 0.2583(3) -0.10711(17) 0.32209(8) 0.0333(4) Uani d . 1 . .
    H H6 0.1367 -0.1730 0.3108 0.040 Uiso d R 1 . .
    C C7 0.4243(3) -0.12673(18) 0.37606(9) 0.0363(4) Uani d . 1 . .
    H H7 0.4169 -0.2059 0.4002 0.044 Uiso d R 1 . .
    C C8 0.6011(3) -0.02784(18) 0.39356(8) 0.0343(4) Uani d . 1 . .
    C C9 0.6134(4) 0.09014(18) 0.35680(9) 0.0365(4) Uani d . 1 . .
    H H9 0.7319 0.1570 0.3688 0.044 Uiso d R 1 . .
    C C10 0.4502(3) 0.10717(17) 0.30291(9) 0.0339(4) Uani d . 1 . .
    H H10 0.4605 0.1855 0.2782 0.041 Uiso d R 1 . .
    C C11 0.7813(5) -0.1587(2) 0.48107(11) 0.0561(6) Uani d . 1 . .
    H H11A 0.6127 -0.1758 0.5013 0.067 Uiso d R 1 . .
    H H11B 0.9151 -0.1535 0.5150 0.067 Uiso d R 1 . .
    H H11C 0.8233 -0.2297 0.4508 0.067 Uiso d R 1 . .
loop_
    _atom_site_aniso_label
    _atom_site_aniso_U_11
    _atom_site_aniso_U_22
    _atom_site_aniso_U_33
    _atom_site_aniso_U_12
    _atom_site_aniso_U_13
    _atom_site_aniso_U_23
    O1 0.0500(8) 0.0510(8) 0.0311(7) 0.0157(7) 0.0057(6) -0.0004(6)
    O2 0.0502(8) 0.0558(8) 0.0268(6) 0.0147(7) 0.0026(6) 0.0017(6)
    O3 0.0442(7) 0.0337(7) 0.0413(7) 0.0016(6) -0.0026(6) 0.0066(6)
    O4 0.0528(8) 0.0466(8) 0.0436(8) -0.0063(7) -0.0184(6) 0.0049(6)
    C1 0.0358(9) 0.0341(9) 0.0268(8) -0.0008(8) -0.0027(7) -0.0039(7)
    C2 0.0317(8) 0.0441(10) 0.0307(9) -0.0015(8) 0.0018(7) -0.0002(8)
    C3 0.0323(8) 0.0360(9) 0.0267(8) 0.0005(7) 0.0022(7) -0.0010(7)
    C4 0.0303(8) 0.0295(9) 0.0293(8) 0.0062(7) 0.0066(7) -0.0007(7)
    C5 0.0285(8) 0.0288(8) 0.0288(8) 0.0017(7) 0.0039(6) -0.0024(7)
    C6 0.0355(9) 0.0306(9) 0.0338(9) -0.0057(7) 0.0001(7) -0.0005(7)
    C7 0.0408(9) 0.0334(9) 0.0348(9) -0.0025(8) -0.0015(8) 0.0046(7)
    C8 0.0343(9) 0.0381(10) 0.0304(9) 0.0015(8) -0.0025(7) -0.0023(7)
    C9 0.0372(9) 0.0320(9) 0.0402(10) -0.0068(8) -0.0040(8) -0.0032(8)
    C10 0.0364(9) 0.0288(9) 0.0364(9) 0.0001(7) 0.0031(7) 0.0006(7)
    C11 0.0659(14) 0.0541(13) 0.0481(12) -0.0033(11) -0.0225(10) 0.0106(10)
_geom_special_details
;
All e.s.d.'s (except the e.s.d. in the dihedral angle between two l.s. planes)
are estimated using the full covariance matrix. The cell e.s.d.'s are taken
into account individually in the estimation of e.s.d.'s in distances, angles
and torsion angles; correlations between e.s.d.'s in cell parameters are only
used when they are defined by crystal symmetry. An approximate (isotropic)
treatment of cell e.s.d.'s is used for estimating e.s.d.'s involving l.s.
planes.
;
loop_
    _geom_bond_atom_site_label_1
    _geom_bond_atom_site_label_2
    _geom_bond_site_symmetry_2
    _geom_bond_distance
    _geom_bond_publ_flag
    O1 C1 . 1.230(2) ?
    O2 C1 . 1.301(2) ?
    O2 H2 . 0.8201 ?
    O3 C4 . 1.220(2) ?
    O4 C8 . 1.352(2) ?
    O4 C11 . 1.425(2) ?
    C1 C2 . 1.491(2) ?
    C2 C3 . 1.511(2) ?
    C2 H2A . 0.9700 ?
    C2 H2B . 0.9699 ?
    C3 H3A . 0.9700 ?
    C3 H3B . 0.9701 ?
    C4 C3 . 1.508(2) ?
    C5 C4 . 1.478(2) ?
    C5 C6 . 1.384(2) ?
    C5 C10 . 1.396(2) ?
    C6 C7 . 1.383(2) ?
    C6 H6 . 0.9300 ?
    C7 H7 . 0.9301 ?
    C8 C7 . 1.379(2) ?
    C8 C9 . 1.395(2) ?
    C9 H9 . 0.9300 ?
    C10 C9 . 1.370(2) ?
    C10 H10 . 0.9299 ?
    C11 H11A . 0.9600 ?
    C11 H11B . 0.9600 ?
    C11 H11C . 0.9600 ?
loop_
    _geom_angle_atom_site_label_1
    _geom_angle_atom_site_label_2
    _geom_angle_atom_site_label_3
    _geom_angle_site_symmetry_1
    _geom_angle_site_symmetry_3
    _geom_angle
    _geom_angle_publ_flag
    C1 O2 H2 . . 109.2 ?
    C8 O4 C11 . . 117.38(15) ?
    O1 C1 O2 . . 123.60(15) ?
    O1 C1 C2 . . 122.58(16) ?
    O2 C1 C2 . . 113.77(15) ?
    C1 C2 C3 . . 113.83(14) ?
    C1 C2 H2A . . 108.8 ?
    C3 C2 H2A . . 108.8 ?
    C1 C2 H2B . . 108.8 ?
    C3 C2 H2B . . 108.7 ?
    H2A C2 H2B . . 107.6 ?
    C4 C3 C2 . . 112.19(15) ?
    C4 C3 H3A . . 109.3 ?
    C2 C3 H3A . . 109.2 ?
    C4 C3 H3B . . 109.2 ?
    C2 C3 H3B . . 109.1 ?
    H3A C3 H3B . . 107.9 ?
    O3 C4 C5 . . 120.98(15) ?
    O3 C4 C3 . . 120.04(15) ?
    C5 C4 C3 . . 118.98(14) ?
    C6 C5 C10 . . 118.33(15) ?
    C6 C5 C4 . . 121.91(15) ?
    C10 C5 C4 . . 119.76(15) ?
    C7 C6 C5 . . 121.48(16) ?
    C7 C6 H6 . . 119.3 ?
    C5 C6 H6 . . 119.2 ?
    C8 C7 C6 . . 119.26(16) ?
    C8 C7 H7 . . 120.4 ?
    C6 C7 H7 . . 120.3 ?
    O4 C8 C7 . . 124.36(17) ?
    O4 C8 C9 . . 115.40(16) ?
    C7 C8 C9 . . 120.24(16) ?
    C10 C9 C8 . . 119.74(16) ?
    C10 C9 H9 . . 120.1 ?
    C8 C9 H9 . . 120.2 ?
    C9 C10 C5 . . 120.94(16) ?
    C9 C10 H10 . . 119.5 ?
    C5 C10 H10 . . 119.6 ?
    O4 C11 H11A . . 109.5 ?
    O4 C11 H11B . . 109.5 ?
    H11A C11 H11B . . 109.5 ?
    O4 C11 H11C . . 109.4 ?
    H11A C11 H11C . . 109.5 ?
    H11B C11 H11C . . 109.5 ?
loop_
    _geom_hbond_atom_site_label_D
    _geom_hbond_atom_site_label_H
    _geom_hbond_atom_site_label_A
    _geom_hbond_site_symmetry_A
    _geom_hbond_distance_DH
    _geom_hbond_distance_HA
    _geom_hbond_distance_DA
    _geom_hbond_angle_DHA
    _geom_hbond_publ_flag
    O2 H2 O1 3_555 0.82 1.81 2.628(3) 173 yes
    C6 H6 O3 2_545 0.93 2.34 3.247(3) 164 yes
    C11 H11B O4 3_756 0.96 2.60 3.328(3) 133 yes
    C3 H3B Cg1 1_655 0.97 2.74 3.591(3) 146 yes
data_global
_journal_date_recd_electronic     2008-10-18
_journal_date_accepted     2008-10-22
_journal_name_full     'Acta Crystallographica, Section E'
_journal_year     2008
_journal_volume     64
_journal_issue     11
_journal_page_first     o2197
_journal_page_last     o2197
_journal_paper_category     QO
_journal_coeditor_code     HK2556
_publ_contact_author_name
;
'Ghulam Qadeer'
;
_publ_contact_author_address
;
Department of Chemistry,
Quaid-i-Azam University Islamabad,
45320-Pakistan
;
_publ_contact_author_email     qadeerqau@yahoo.com
_publ_contact_author_fax     +92-51-4533289
_publ_contact_author_phone     +92-519219811(off)
_publ_section_title
;
3-(4-Methoxybenzoyl)propionic acid
;
loop_
    _publ_author_name
    _publ_author_address
    'Ali, Sajid '
;
Department of Chemistry,
Quaid-i-Azam University
Islamabad 45320
Pakistan
;
    'Rama, Nasim Hassan'
;
Department of Chemistry,
Quaid-i-Azam University
Islamabad 45320
Pakistan
;
    'Qadeer, Ghulam'
;
Department of Chemistry,
Quaid-i-Azam University
Islamabad 45320
Pakistan
;
    'Ruzicka, Ales'
;
Department of General and Inorganic Chemistry,
Faculty of Chemical Technology,
University of Pardubice,
Nam. Cs. Legii' 565,
53210 Pardubice,
Czech Republic
;
