# Supplementary material for: 3-(4-Methoxy­benzo­yl)propionic acid
Source: Acta Crystallogr Sect E Struct Rep Online. 2008 Oct 25;64(Pt 11):o2197. doi: 10.1107/S1600536808034508 (PMC2959507; doi:10.1107/S1600536808034508)
Supplement: Supplementary file 2 [file e-64-o2197-Isup2.hkl]

# 
# h,k,l, Fc-squared, Fo-squared, sigma(Fo-squared) and status flag 
# 
data_I
_shelx_title ' Compound X' 
_shelx_refln_list_code          4 
_shelx_F_calc_maximum       94.69 
_exptl_crystal_F_000       440.00 
_reflns_d_resolution_high  0.7697 
 
loop_ 
 _symmetry_equiv_pos_as_xyz 
 'x, y, z' 
 '-x, y+1/2, -z+1/2' 
 '-x, -y, -z' 
 'x, -y-1/2, z-1/2' 
 
_cell_length_a     5.0510 
_cell_length_b    10.0220 
_cell_length_c    20.0840 
_cell_angle_alpha  90.000 
_cell_angle_beta   90.107 
_cell_angle_gamma  90.000 
 
_shelx_F_squared_multiplier     1.000 
 
loop_ 
 _refln_index_h 
 _refln_index_k 
 _refln_index_l 
 _refln_F_squared_calc 
 _refln_F_squared_meas 
 _refln_F_squared_sigma 
 _refln_observed_status 
   1   0   0      333.40      328.57      5.79 o 
   2   0   0     1512.07     1425.41     22.00 o 
   3   0   0       47.73       49.84      1.93 o 
   4   0   0        0.49        2.18      1.35 o 
   5   0   0       36.30       36.74      3.28 o 
   6   0   0      299.30      272.42     33.58 o 
   1   1   0      256.69      232.12      2.75 o 
   2   1   0     1005.51      963.80     15.75 o 
   3   1   0       45.83       45.00      1.27 o 
   4   1   0       11.39       13.87      1.13 o 
   5   1   0       11.43       11.06      1.94 o 
   6   1   0       15.59       17.61      2.35 o 
   1   2   0      174.07      159.37      3.60 o 
   2   2   0     1136.54     1144.95     15.89 o 
   3   2   0       29.07       26.81      0.99 o 
   4   2   0        3.65        5.16      1.16 o 
   5   2   0       41.49       38.79      2.19 o 
   6   2   0       78.93       86.73      8.79 o 
   1   3   0       26.70       28.91      2.76 o 
   2   3   0      775.85      824.73     15.19 o 
   3   3   0      137.27      132.88      2.58 o 
   4   3   0       25.56       26.18      1.85 o 
   5   3   0       21.54       24.27      2.89 o 
   6   3   0       57.37       56.76      4.46 o 
   0   4   0      825.85      766.99     13.18 o 
   1   4   0        5.77        4.22      1.25 o 
   2   4   0      738.71      775.58     11.36 o 
   3   4   0       20.70       18.48      1.45 o 
   4   4   0        4.25        4.11      0.99 o 
   5   4   0       13.64       12.89      1.09 o 
   1   5   0       95.88      115.24      2.14 o 
   2   5   0       22.18       15.91      1.56 o 
   3   5   0        0.48        2.07      1.08 o 
   4   5   0       13.81       17.41      2.08 o 
   5   5   0        1.08       -1.43      2.02 o 
   0   6   0       56.78       56.43      1.65 o 
   1   6   0        0.01        1.11      0.93 o 
   2   6   0      183.95      190.65      4.52 o 
   3   6   0       37.30       36.93      3.94 o 
   4   6   0        0.01       -2.30      1.53 o 
   5   6   0        0.75       -1.65      2.73 o 
   1   7   0      892.06      901.87     16.91 o 
   2   7   0        9.55       10.67      1.38 o 
   3   7   0       28.18       34.30      4.18 o 
   4   7   0        0.03        0.47      1.99 o 
   5   7   0       14.83        9.78      3.42 o 
   0   8   0      112.16      119.09      2.86 o 
   1   8   0       32.24       27.95      1.04 o 
   2   8   0        3.29        2.62      1.85 o 
   3   8   0       20.83       29.63      4.81 o 
   4   8   0        0.23        0.38      2.49 o 
   1   9   0      593.79      612.99     16.11 o 
   2   9   0       33.99       33.86      2.39 o 
   3   9   0        0.03       -1.66      3.51 o 
   4   9   0       10.89       13.06      3.62 o 
   0  10   0       25.13       27.94      2.04 o 
   1  10   0       23.53       24.58      2.43 o 
   2  10   0       11.31       14.31      2.14 o 
   3  10   0        2.01       11.59      8.29 o 
   1  11   0       74.47       77.02      7.48 o 
   2  11   0        1.47        6.76      6.67 o 
   0  12   0        4.48        1.87      1.78 o 
   1  12   0        6.85        6.27      2.66 o 
   2  12   0        0.59        0.10      6.59 o 
  -6   1   1        0.01        4.61      2.14 o 
  -5   1   1        8.83        9.47      1.21 o 
  -4   1   1        7.39       10.90      0.98 o 
  -3   1   1      184.46      168.99      2.75 o 
  -2   1   1      635.70      641.59     13.30 o 
  -1   1   1     3345.74     3095.66     33.95 o 
   0   1   1        0.06        4.30      1.62 o 
   1   1   1     4434.80     3711.52     54.04 o 
   2   1   1      118.96      109.65      2.18 o 
   3   1   1       12.99       12.47      0.98 o 
   4   1   1       22.84       24.45      1.19 o 
   5   1   1      501.97      529.27     15.94 o 
   6   1   1       74.57       62.92      3.30 o 
  -6   2   1       26.75       28.29      5.33 o 
  -5   2   1       18.43       19.93      1.33 o 
  -4   2   1       43.31       46.79      2.17 o 
  -3   2   1      453.66      475.64      5.97 o 
  -2   2   1      460.69      473.24      6.77 o 
   0   2   1       67.81       54.70      1.69 o 
   1   2   1     1061.43      960.29     22.24 o 
   2   2   1        2.45        4.04      0.58 o 
   3   2   1       59.38       54.59      1.87 o 
   4   2   1      120.49      116.82      3.67 o 
   5   2   1       66.07       68.62      3.53 o 
   6   2   1        2.42        4.15      1.94 o 
  -6   3   1        9.74        8.68      3.30 o 
  -5   3   1        2.86        3.56      1.06 o 
  -4   3   1       51.91       60.72      3.34 o 
  -3   3   1      182.72      194.29      4.11 o 
  -2   3   1        9.24        9.29      1.15 o 
  -1   3   1      700.93      676.28     13.55 o 
   0   3   1     1155.77     1019.48     10.11 o 
   1   3   1      647.09      571.03      9.46 o 
   2   3   1      108.50       98.09     11.22 o 
   3   3   1       29.31       25.60      2.04 o 
   4   3   1       56.62       55.13      2.94 o 
   5   3   1       18.18       15.23      1.48 o 
   6   3   1        1.28       -1.63      1.78 o 
  -6   4   1        5.99       10.19      2.48 o 
  -5   4   1       71.59       73.62      2.25 o 
  -3   4   1        3.24        1.98      1.84 o 
  -2   4   1       15.25       18.53      1.46 o 
  -1   4   1        1.03        1.49      0.73 o 
   0   4   1      215.16      214.52      2.89 o 
   1   4   1      941.54      915.08     14.70 o 
   2   4   1       29.97       36.42      1.62 o 
   3   4   1       23.31       19.26      1.75 o 
   4   4   1       18.07       22.40      2.12 o 
   5   4   1       22.03       21.94      1.40 o 
   6   4   1        0.41        1.42      3.88 o 
  -5   5   1        8.51       12.06      3.67 o 
  -4   5   1        1.37       -0.72      2.36 o 
  -3   5   1       37.10       48.51      2.80 o 
  -2   5   1        6.71        8.76      1.16 o 
  -1   5   1      488.08      496.31      5.82 o 
   0   5   1      209.78      190.86      2.59 o 
   1   5   1      102.93      114.84      2.10 o 
   2   5   1        0.10        1.40      1.17 o 
   3   5   1        5.41        7.65      1.29 o 
   4   5   1      141.57      121.90      3.72 o 
   5   5   1        8.28       11.13      2.87 o 
   6   5   1        0.01        7.59      3.52 o 
  -4   6   1        7.76       10.03      1.60 o 
  -3   6   1       29.49       31.66      1.97 o 
  -2   6   1       80.23       82.04      2.78 o 
  -1   6   1      317.65      286.01      4.00 o 
   0   6   1      170.45      178.67      2.38 o 
   1   6   1      447.88      463.90      6.25 o 
   2   6   1       15.96       15.36      1.43 o 
   3   6   1       31.90       33.44      2.01 o 
   4   6   1       52.39       41.29      3.01 o 
  -4   7   1       13.55       20.15      7.01 o 
  -3   7   1        0.25       -2.71      2.31 o 
  -2   7   1       36.98       40.62      2.33 o 
  -1   7   1      238.24      227.61      2.86 o 
   0   7   1      285.69      279.37      6.81 o 
   1   7   1      276.99      284.82      4.65 o 
   2   7   1        0.16       -0.20      1.20 o 
   3   7   1       88.66       84.56      4.60 o 
   4   7   1       96.18       93.94      5.11 o 
  -5   8   1       34.30       32.00      5.15 o 
  -4   8   1       12.07       18.96      3.11 o 
  -3   8   1       14.88       15.52      2.30 o 
  -2   8   1       64.77       63.15      2.84 o 
  -1   8   1      611.11      593.15     14.77 o 
   0   8   1        0.07        1.70      0.84 o 
   1   8   1       77.79       79.61      1.73 o 
   2   8   1       56.28       53.26      3.97 o 
   3   8   1        8.59        8.59      4.93 o 
  -3   9   1       43.98       52.84      3.91 o 
  -2   9   1        7.44        4.39      1.63 o 
  -1   9   1      364.63      374.85     10.09 o 
   0   9   1       19.89       18.98      0.98 o 
   1   9   1       31.78       29.13      1.57 o 
   2   9   1        5.33        5.21      4.21 o 
   3   9   1        1.28        3.22      5.54 o 
  -3  10   1       17.73       15.69      2.49 o 
  -2  10   1        0.00        0.97      4.21 o 
  -1  10   1       60.69       56.41      3.27 o 
   0  10   1       10.83       10.12      1.05 o 
   1  10   1      305.25      306.62      9.03 o 
   2  10   1      124.81      128.16      4.54 o 
   3  10   1       10.82        9.58      2.38 o 
   4  10   1        1.72        9.22      3.73 o 
  -3  11   1      104.99      104.00      7.29 o 
  -2  11   1        4.16        5.64      2.30 o 
  -1  11   1        5.37        2.25      2.10 o 
   0  11   1        1.34        4.83      0.84 o 
   1  11   1        3.67        6.64      4.35 o 
   2  11   1       36.54       39.29      2.93 o 
   3  11   1       55.14       67.81      6.73 o 
  -2  12   1        7.84        8.32      4.19 o 
  -1  12   1       22.18       36.18     11.58 o 
   0  12   1        1.34        4.59      1.69 o 
   1  12   1        5.86       -2.30      5.28 o 
   2  12   1       59.95       69.14      9.86 o 
   0  13   1       12.92       18.51      5.28 o 
  -6   0   2      348.29      339.09     65.20 o 
  -5   0   2       74.78       68.75      3.00 o 
  -4   0   2      233.94      244.91      8.20 o 
  -3   0   2      751.40      797.58     25.77 o 
  -2   0   2      113.54       85.83      2.95 o 
  -1   0   2      613.12      550.24      8.82 o 
   0   0   2      555.85      531.93     19.06 o 
   1   0   2      620.12      559.52     10.68 o 
   2   0   2     2005.19     1941.14     35.70 o 
   3   0   2      280.96      290.72      7.09 o 
   4   0   2      120.70      110.38      3.37 o 
   5   0   2      415.32      438.09     12.49 o 
   6   0   2       39.50       39.28      7.05 o 
  -6   1   2       41.09       46.82      6.79 o 
  -5   1   2        1.47        1.76      0.93 o 
  -4   1   2       24.96       25.81      1.57 o 
  -3   1   2       92.72      103.88      2.03 o 
  -2   1   2       41.30       33.03      0.79 o 
  -1   1   2        5.45        3.43      0.71 o 
   0   1   2      304.62      286.79      3.95 o 
   2   1   2      731.25      724.45     10.04 o 
   3   1   2      642.15      640.58     11.10 o 
   4   1   2       28.59       26.87      1.27 o 
   5   1   2        1.44        0.46      1.84 o 
   6   1   2        2.44        4.86      1.91 o 
  -6   2   2      157.11      150.97      8.34 o 
  -5   2   2       60.67       57.23      1.90 o 
  -4   2   2        1.11       -0.72      1.08 o 
  -3   2   2      301.57      319.55      6.49 o 
  -2   2   2      202.43      195.20      3.74 o 
  -1   2   2      453.95      408.56      4.28 o 
   0   2   2       88.98       66.85      1.30 o 
   1   2   2      277.65      270.42      4.63 o 
   3   2   2      373.73      398.02      5.17 o 
   4   2   2       62.71       58.93      2.80 o 
   5   2   2       40.17       40.34      3.38 o 
   6   2   2       17.52       22.20      2.40 o 
  -6   3   2       69.91       79.38      5.46 o 
  -5   3   2       25.03       27.25      1.58 o 
  -4   3   2      176.35      172.12      4.07 o 
  -3   3   2      123.63      137.10      2.40 o 
  -2   3   2       19.85       18.12      2.03 o 
  -1   3   2      290.82      264.88      2.90 o 
   0   3   2       20.44       26.69      0.92 o 
   1   3   2     1154.28     1128.81     15.77 o 
   2   3   2     1995.82     1965.44     29.75 o 
   3   3   2      545.58      543.05      9.17 o 
   4   3   2       18.03       18.90      2.17 o 
   5   3   2        7.36        8.06      1.75 o 
   6   3   2        6.24       13.01      2.91 o 
  -6   4   2        4.80       -2.43      2.08 o 
  -5   4   2       69.04       66.07      2.10 o 
  -4   4   2      260.95      252.45      5.59 o 
  -3   4   2       76.21       60.34      1.58 o 
  -2   4   2      250.58      268.94      4.90 o 
  -1   4   2       80.36       81.58      1.95 o 
   0   4   2      365.43      347.86      4.50 o 
   1   4   2        1.44        4.29      1.28 o 
   2   4   2      532.29      573.57     10.23 o 
   3   4   2      176.81      182.05      5.07 o 
   4   4   2        6.64        4.38      1.63 o 
   5   4   2       39.48       42.88      3.12 o 
   6   4   2        0.22        1.82      2.29 o 
  -6   5   2        4.19        7.64      3.47 o 
  -5   5   2       78.17       70.37      3.50 o 
  -4   5   2      187.40      185.44      7.17 o 
  -3   5   2        1.53        2.90      1.69 o 
  -2   5   2        8.35        7.25      1.12 o 
  -1   5   2        7.35        7.16      1.36 o 
   0   5   2      215.59      216.94      3.01 o 
   1   5   2      657.75      666.72      9.17 o 
   2   5   2       81.21       95.39      4.34 o 
   3   5   2       26.12       28.76      2.83 o 
   4   5   2       15.66       14.53      2.04 o 
   5   5   2        0.57       -0.64      3.59 o 
  -5   6   2       33.23       23.97      4.15 o 
  -4   6   2       61.47       61.01      2.74 o 
  -3   6   2      176.90      175.85      9.39 o 
  -2   6   2        0.18        0.84      0.94 o 
  -1   6   2       36.96       41.20      0.93 o 
   1   6   2       84.36       97.25      1.78 o 
   2   6   2        1.50        2.91      1.29 o 
   3   6   2       14.33       14.35      3.30 o 
   4   6   2        9.21       13.76      2.73 o 
  -4   7   2       27.14       25.96      4.38 o 
  -3   7   2        3.21        4.87      1.34 o 
  -2   7   2       43.67       47.95      3.40 o 
  -1   7   2      106.08       94.92      2.02 o 
   0   7   2       24.38       19.83      0.88 o 
   1   7   2        6.33        8.60      1.52 o 
   2   7   2      177.54      171.68      4.10 o 
   3   7   2       30.09       30.23      2.10 o 
   5   7   2       35.87       32.77      4.86 o 
  -4   8   2        3.38        2.13      2.39 o 
  -3   8   2        4.69        4.23      2.72 o 
  -2   8   2      143.10      143.57      5.44 o 
  -1   8   2       15.85       16.71      0.81 o 
   0   8   2      337.61      335.53      4.06 o 
   1   8   2       12.07       11.00      1.33 o 
   2   8   2        1.09        0.58      1.64 o 
   3   8   2        0.21        0.64      1.85 o 
   4   8   2       92.66       94.74      7.17 o 
   5   8   2       25.01       13.96      4.01 o 
  -4   9   2       13.28       15.22      3.79 o 
  -3   9   2       10.70        8.28      2.42 o 
  -2   9   2      109.83      106.21      4.69 o 
  -1   9   2       15.66       15.63      0.97 o 
   0   9   2      241.55      240.03      4.83 o 
   1   9   2        0.29       -0.02      1.36 o 
   2   9   2      109.74      108.61      3.88 o 
   3   9   2        0.51       -0.49      6.04 o 
   4   9   2      100.79      103.49      7.70 o 
  -4  10   2        8.96        6.10     13.80 o 
  -3  10   2        4.96       10.25      4.16 o 
  -2  10   2        5.89        5.84      5.02 o 
  -1  10   2        1.15        1.93      0.71 o 
   0  10   2      100.84       96.74      2.71 o 
   1  10   2      106.46      107.37      4.28 o 
   2  10   2      116.25      124.80     12.87 o 
  -3  11   2       18.67       26.68      4.65 o 
  -2  11   2        2.55        7.67      4.19 o 
  -1  11   2        0.01        2.09      2.45 o 
   0  11   2       14.32       12.05      1.25 o 
   1  11   2        2.45        1.80      1.75 o 
   2  11   2        9.44        5.86      1.74 o 
   3  11   2        0.08       -4.77      3.18 o 
  -2  12   2       16.60       20.76      3.35 o 
  -1  12   2        6.74        6.48      3.54 o 
   0  12   2        2.57        0.83      5.47 o 
   1  12   2        8.72       15.65      3.60 o 
   2  12   2       73.03       74.69     17.39 o 
  -6   1   3        3.43        4.87      1.95 o 
  -5   1   3       54.44       51.86      2.34 o 
  -4   1   3      191.54      195.31      4.33 o 
  -3   1   3      740.34      736.27     16.80 o 
  -2   1   3       67.36       75.89      2.01 o 
   0   1   3       83.31       88.95      1.57 o 
   1   1   3     1029.99      939.92     12.44 o 
   2   1   3        0.05        0.96      0.82 o 
   3   1   3       43.53       39.94      1.48 o 
   4   1   3        0.03       -0.83      0.96 o 
   5   1   3       99.68       95.84      2.47 o 
   6   1   3       38.27       36.37      2.80 o 
  -6   2   3        0.04        1.78      4.30 o 
  -5   2   3        0.16        0.49      2.22 o 
  -4   2   3       49.14       45.69      1.96 o 
  -3   2   3       35.58       29.89      1.29 o 
  -2   2   3       43.63       50.67      1.33 o 
  -1   2   3     6295.65     5557.16     94.66 o 
   0   2   3     2715.08     2575.93     29.11 o 
   1   2   3     8377.81     7390.52     98.59 o 
   2   2   3     1778.42     1761.14     23.06 o 
   3   2   3       30.49       29.11      3.26 o 
   4   2   3        9.29        8.26      1.04 o 
   5   2   3       37.01       34.32      2.10 o 
   6   2   3        4.38       12.68      3.46 o 
  -6   3   3        7.48        5.94      3.51 o 
  -5   3   3        2.03        1.31      1.07 o 
  -4   3   3        5.47        3.28      1.89 o 
  -2   3   3        4.50        5.71      0.68 o 
  -1   3   3      576.02      579.84      8.49 o 
   1   3   3     3663.86     3521.14     44.83 o 
   2   3   3       48.90       57.86      2.56 o 
   3   3   3       22.47       20.22      2.58 o 
   4   3   3       27.28       30.15      1.53 o 
   5   3   3       10.61       10.46      1.05 o 
   6   3   3        0.06        1.58      2.10 o 
  -6   4   3        0.43        5.76      2.38 o 
  -5   4   3        0.29       -0.31      1.56 o 
  -4   4   3       75.73       75.40      2.34 o 
  -3   4   3       23.79       25.70      1.18 o 
  -2   4   3       71.97       61.33      2.45 o 
  -1   4   3      115.95      129.03      1.85 o 
   0   4   3      439.14      443.13      6.32 o 
   1   4   3     1646.76     1625.42     19.28 o 
   2   4   3      144.78      147.74      2.58 o 
   3   4   3       29.64       33.26      1.16 o 
   4   4   3       58.75       56.65      2.63 o 
   5   4   3       19.10       19.39      3.51 o 
   6   4   3        3.76        1.71      2.02 o 
  -5   5   3       32.37       31.39      6.04 o 
  -4   5   3      122.49      113.55      4.13 o 
  -3   5   3       83.48       76.21      5.32 o 
  -2   5   3       64.54       72.76      3.42 o 
  -1   5   3       16.29       14.84      0.68 o 
   0   5   3      706.95      733.99     13.26 o 
   1   5   3     1553.90     1654.73     24.29 o 
   2   5   3      346.27      322.61      6.75 o 
   3   5   3        5.55        2.99      1.13 o 
   4   5   3       12.26       14.70      2.66 o 
   5   5   3        7.17        8.24      1.50 o 
  -5   6   3        1.24       10.81      3.07 o 
  -4   6   3       23.78       20.73      2.27 o 
  -3   6   3       29.52       34.10      4.27 o 
  -2   6   3       77.41       72.71      2.90 o 
  -1   6   3       45.68       39.31      1.04 o 
   0   6   3      189.76      195.42      2.94 o 
   1   6   3       32.52       35.89      1.12 o 
   2   6   3      111.85      111.07      3.04 o 
   3   6   3      101.30      102.64      3.82 o 
   4   6   3        2.24        3.80      1.42 o 
   5   6   3        3.99       -5.01      3.34 o 
  -5   7   3        1.13        1.88      3.01 o 
  -4   7   3       22.08       17.24      3.95 o 
  -3   7   3       49.30       41.77      3.37 o 
  -2   7   3      142.13      146.41      4.24 o 
  -1   7   3      264.07      257.07      6.00 o 
   0   7   3      126.57      130.15      2.57 o 
   1   7   3       13.67       15.78      1.16 o 
   2   7   3      373.26      368.55      8.98 o 
   3   7   3       48.98       46.61      3.81 o 
   5   7   3        0.19        7.91      3.59 o 
  -4   8   3       25.60       29.95      3.55 o 
  -3   8   3        5.27        6.65      2.02 o 
  -2   8   3      258.03      260.55     13.33 o 
  -1   8   3        2.28        4.08      0.63 o 
   0   8   3      464.62      453.48      9.25 o 
   1   8   3       24.67       24.92      1.06 o 
   2   8   3       37.55       37.40      1.96 o 
   3   8   3       73.72       78.75      4.58 o 
  -3   9   3       13.07       15.41      2.55 o 
  -2   9   3       33.15       31.02      2.47 o 
  -1   9   3       63.45       66.97      2.24 o 
   0   9   3      190.76      197.26      4.61 o 
   1   9   3       29.41       29.69      2.27 o 
   2   9   3        0.10       -1.25      1.71 o 
   3   9   3        4.35       -0.38      2.35 o 
   4   9   3       25.59       30.88      4.72 o 
  -4  10   3       34.92       59.56      5.83 o 
  -3  10   3        8.50        3.06      2.19 o 
  -2  10   3       34.32       44.21      2.73 o 
  -1  10   3        7.77        8.15      1.60 o 
   0  10   3      422.24      439.46     16.64 o 
   1  10   3        0.84        0.60      0.70 o 
   2  10   3        0.04        2.09      1.78 o 
   3  10   3       19.09       19.39      3.74 o 
  -3  11   3        3.71        7.65      2.36 o 
  -2  11   3        3.69        2.25      2.43 o 
  -1  11   3        3.60        3.73      1.67 o 
   0  11   3      101.38       94.42      3.86 o 
   1  11   3        0.02        0.05      1.74 o 
   2  11   3       85.12       92.46      7.53 o 
  -2  12   3        0.58       -3.35      2.36 o 
  -1  12   3        0.03       -1.41      3.42 o 
   0  12   3       85.82       94.98     11.11 o 
   1  12   3        0.18        1.54      2.94 o 
   2  12   3        0.81       -2.00      4.43 o 
  -6   0   4        0.24        2.30      3.11 o 
  -5   0   4       40.21       37.61      3.67 o 
  -4   0   4       94.59      100.27      3.33 o 
  -3   0   4      571.56      571.96     19.15 o 
  -2   0   4     1197.53     1175.91     25.15 o 
  -1   0   4     8965.44     7975.14    123.54 o 
   0   0   4       29.98       44.06      9.86 o 
   1   0   4      158.67      139.61      3.50 o 
   2   0   4       37.92       40.06      1.89 o 
   3   0   4        0.22       -1.09      1.15 o 
   4   0   4      129.72      133.59      8.86 o 
   5   0   4      783.20      820.47     23.78 o 
   6   0   4        5.51        8.29      2.50 o 
  -6   1   4        0.84       -1.53      3.93 o 
  -5   1   4        0.08        0.72      1.41 o 
  -4   1   4       73.28       70.29      3.03 o 
  -3   1   4      151.31      151.28      2.58 o 
  -2   1   4       24.38       26.12      1.52 o 
  -1   1   4     4394.73     4138.32     71.16 o 
   0   1   4      108.41       84.31      1.64 o 
   1   1   4       16.85       18.95      0.84 o 
   2   1   4      107.10      103.62      2.73 o 
   3   1   4       57.47       64.74      3.45 o 
   4   1   4        0.06        0.50      1.43 o 
   5   1   4       38.34       36.19      2.08 o 
   6   1   4        0.01       -0.18      2.93 o 
  -6   2   4        7.10        6.74      3.34 o 
  -5   2   4        2.66        4.16      1.09 o 
  -4   2   4       75.90       76.12      2.58 o 
  -3   2   4       54.07       60.96      2.12 o 
  -2   2   4      138.57      132.87      2.16 o 
  -1   2   4     1695.34     1723.77     20.42 o 
   0   2   4      147.50      147.26      3.78 o 
   1   2   4        8.52       12.74      1.17 o 
   2   2   4       17.02       13.85      0.88 o 
   3   2   4        8.31       11.45      2.93 o 
   4   2   4        7.31        7.53      0.90 o 
   5   2   4      265.17      269.72      4.53 o 
   6   2   4        9.50        5.76      3.19 o 
  -6   3   4        7.94       10.34      2.12 o 
  -5   3   4        0.48       -0.99      1.15 o 
  -4   3   4       21.41       26.44      1.22 o 
  -3   3   4      317.22      342.47      6.41 o 
  -2   3   4      461.77      474.33      8.00 o 
  -1   3   4     2614.31     2646.65     30.52 o 
   0   3   4      253.91      226.50      2.98 o 
   1   3   4      854.86      866.31     11.71 o 
   2   3   4      253.43      241.14      5.98 o 
   3   3   4      162.01      164.57      3.32 o 
   4   3   4        8.51        9.11      0.89 o 
   5   3   4        8.92       10.95      1.66 o 
   6   3   4        1.81       10.66      2.90 o 
  -6   4   4       11.20       11.49      2.11 o 
  -5   4   4        4.81        5.65      1.57 o 
  -4   4   4       16.16       16.18      0.99 o 
  -3   4   4        5.24        2.42      0.73 o 
  -2   4   4       10.71       12.93      1.25 o 
  -1   4   4       18.31       22.35      0.90 o 
   1   4   4      341.20      376.96      6.33 o 
   2   4   4       49.71       43.29      5.39 o 
   3   4   4      143.59      132.01      3.39 o 
   4   4   4        1.21        0.55      1.27 o 
   5   4   4        1.44        0.96      1.11 o 
   6   4   4       22.10       23.52      2.49 o 
  -5   5   4        1.44       -1.29      1.54 o 
  -4   5   4       10.15       15.26      2.41 o 
  -3   5   4       10.53       12.97      1.61 o 
  -2   5   4     1164.52     1147.64     37.24 o 
  -1   5   4      217.20      212.46      2.71 o 
   0   5   4     1044.22     1091.94     12.02 o 
   1   5   4      339.29      350.43      4.45 o 
   2   5   4      133.56      142.29      3.96 o 
   3   5   4       24.99       32.97      4.69 o 
   4   5   4       84.59       84.72      1.71 o 
   5   5   4       32.96       38.04      2.22 o 
  -5   6   4        1.77        3.48      2.45 o 
  -4   6   4        0.24        1.14      1.27 o 
  -3   6   4      181.00      169.93      5.58 o 
  -2   6   4      355.80      331.41     12.48 o 
  -1   6   4        4.91        2.59      0.50 o 
   0   6   4       66.50       79.35      2.06 o 
   1   6   4       10.32       11.03      0.84 o 
   2   6   4      243.71      234.24      6.85 o 
   3   6   4      446.08      413.95      8.93 o 
   4   6   4       15.35       25.06      5.64 o 
  -4   7   4       36.50       39.50      8.40 o 
  -3   7   4      162.71      154.54      4.86 o 
  -2   7   4      873.67      878.36     17.23 o 
  -1   7   4      168.03      173.40      2.84 o 
   0   7   4      277.72      288.47      8.24 o 
   1   7   4        2.15        2.35      1.21 o 
   2   7   4       22.73       21.68      1.62 o 
   3   7   4        2.64       -0.85      1.52 o 
  -5   8   4       11.80        7.31      3.65 o 
  -4   8   4        2.02        0.68      2.02 o 
  -3   8   4      106.04      109.75      7.24 o 
  -2   8   4      345.73      337.41     10.24 o 
  -1   8   4       14.80       18.31      0.80 o 
   0   8   4       34.47       38.68      1.93 o 
   1   8   4        3.96        3.93      0.67 o 
   2   8   4      239.03      243.57      5.32 o 
   3   8   4      243.95      252.78     16.18 o 
   4   8   4       10.67       16.77      3.73 o 
  -4   9   4       83.52       99.67      4.89 o 
  -3   9   4       92.55       92.91      6.20 o 
  -2   9   4       83.72       82.76      2.99 o 
  -1   9   4        7.52        8.97      1.01 o 
   0   9   4        9.09       10.33      0.94 o 
   1   9   4       41.84       38.51      1.68 o 
   2   9   4        0.03        1.13      7.59 o 
  -4  10   4       19.84       14.06      3.83 o 
  -3  10   4        0.04       -0.79      1.90 o 
  -2  10   4        0.52       -1.72      1.78 o 
  -1  10   4        5.79        3.78      0.68 o 
   0  10   4       12.00       13.82      1.07 o 
   1  10   4       28.68       29.98      1.28 o 
   2  10   4        2.04       -1.22      2.93 o 
   4  10   4        0.15       -1.29      3.20 o 
  -3  11   4        3.41        5.55      2.10 o 
  -2  11   4       16.55       10.88      5.15 o 
  -1  11   4       46.69       50.99      2.26 o 
   0  11   4        9.43        9.37      1.61 o 
   1  11   4       72.77       65.47      2.37 o 
   2  11   4        8.67       14.28      2.43 o 
  -2  12   4       19.25       25.61     12.28 o 
  -1  12   4        1.36       -0.62      2.71 o 
   0  12   4       10.59       17.48      2.85 o 
   1  12   4       11.75       19.35     10.27 o 
   2  12   4       59.33       87.16      8.01 o 
  -6   1   5       11.59       14.87      2.82 o 
  -5   1   5        5.33        3.37      1.91 o 
  -4   1   5       62.27       65.95      1.89 o 
  -3   1   5      563.25      589.26      7.11 o 
  -2   1   5       27.93       37.77      1.48 o 
  -1   1   5      414.52      373.60      5.13 o 
   0   1   5       22.99       18.15      0.87 o 
   1   1   5      721.93      681.63      9.42 o 
   2   1   5      819.02      873.82     12.15 o 
   3   1   5      593.82      594.93     11.32 o 
   4   1   5     1055.87     1029.02     21.51 o 
   5   1   5        1.89        1.77      1.40 o 
   6   1   5       24.13       20.78      3.91 o 
  -6   2   5        5.09       -0.26      3.55 o 
  -5   2   5        7.14        5.72      1.71 o 
  -4   2   5       76.89       76.59      1.99 o 
  -3   2   5       39.96       37.54      1.09 o 
  -2   2   5     2652.73     2759.32     38.32 o 
  -1   2   5     1119.19     1184.86     14.04 o 
   0   2   5       75.46       79.41      2.41 o 
   1   2   5      148.46      158.00      2.84 o 
   2   2   5      589.30      579.28      8.47 o 
   3   2   5      104.29      103.18      2.58 o 
   4   2   5      519.03      532.02      8.64 o 
   5   2   5       64.53       63.19      3.45 o 
   6   2   5       10.51       13.42      3.44 o 
  -6   3   5       27.57       25.63      2.41 o 
  -5   3   5       49.37       50.10      1.96 o 
  -4   3   5       43.98       42.33      2.49 o 
  -3   3   5      101.07      113.91      2.42 o 
  -2   3   5        3.39        6.01      0.81 o 
  -1   3   5       24.55       23.59      0.98 o 
   1   3   5      604.44      659.09      9.23 o 
   2   3   5       15.58       19.81      1.01 o 
   3   3   5        7.05       11.15      1.10 o 
   4   3   5        2.08        1.34      1.51 o 
   5   3   5        1.18       -1.30      1.31 o 
   6   3   5        0.62        1.64      2.58 o 
  -6   4   5       12.33       11.39      2.65 o 
  -5   4   5       94.92       88.89      5.77 o 
  -4   4   5        2.40        1.58      1.36 o 
  -3   4   5       37.10       38.59      1.45 o 
  -2   4   5      804.12      845.84      9.13 o 
  -1   4   5      478.90      462.75      5.84 o 
   0   4   5        0.41       -0.03      0.74 o 
   1   4   5       55.70       70.58      1.62 o 
   2   4   5      124.97      141.74      2.76 o 
   3   4   5       88.57       83.28      2.15 o 
   4   4   5      116.65      117.12      2.35 o 
   5   4   5       11.99       15.33      4.44 o 
   6   4   5        0.04       -2.00      2.30 o 
  -5   5   5       71.61       66.91      2.43 o 
  -4   5   5       95.32       93.36      3.79 o 
  -3   5   5        1.20        2.22      1.47 o 
  -2   5   5      110.44      111.58      2.31 o 
  -1   5   5        3.85        2.61      0.82 o 
   0   5   5       36.83       37.08      1.20 o 
   1   5   5      422.49      469.71      8.48 o 
   2   5   5      126.71      135.79      2.96 o 
   3   5   5      212.10      219.61      7.81 o 
   4   5   5       13.83       15.25      1.61 o 
   5   5   5        1.31        3.04      1.46 o 
  -5   6   5       91.61       86.08      4.53 o 
  -4   6   5       17.43       10.70      1.95 o 
  -3   6   5       20.24       25.26      5.68 o 
  -2   6   5      167.96      159.29      4.10 o 
  -1   6   5       25.09       23.64      1.01 o 
   0   6   5       16.09       14.93      0.90 o 
   1   6   5        0.52        0.82      1.03 o 
   2   6   5      164.64      161.00      3.72 o 
   3   6   5      264.82      236.58      8.29 o 
   4   6   5       56.19       54.57      3.60 o 
  -4   7   5        0.00       -0.93      2.38 o 
  -3   7   5       77.14       77.61      2.78 o 
  -2   7   5      160.99      167.82      3.62 o 
  -1   7   5       11.26       12.29      1.41 o 
   0   7   5        3.55        3.21      0.99 o 
   2   7   5      145.65      130.77      5.17 o 
   3   7   5      158.94      194.89      4.89 o 
  -4   8   5        3.54       10.02      4.00 o 
  -3   8   5        2.77        0.86      1.93 o 
  -2   8   5      310.78      322.14     14.73 o 
  -1   8   5       15.91       18.34      1.47 o 
   0   8   5       52.59       54.98      1.73 o 
   1   8   5       22.77       20.85      1.07 o 
   2   8   5        3.17        5.82      1.69 o 
  -3   9   5        8.78        6.12      2.74 o 
  -2   9   5        3.21        2.54      3.64 o 
  -1   9   5       22.20       24.67      1.01 o 
   0   9   5       65.02       66.84      2.53 o 
   1   9   5        0.01        0.27      1.16 o 
   2   9   5       25.63       23.04      3.67 o 
  -4  10   5       12.83       24.51      4.25 o 
  -3  10   5       21.80       21.49      3.96 o 
  -2  10   5       19.72       19.72      3.16 o 
  -1  10   5        2.87        1.28      1.22 o 
   0  10   5       59.11       52.65      1.69 o 
   1  10   5        0.13        1.74      1.02 o 
   2  10   5        9.26        7.58      2.05 o 
   3  10   5       12.45       11.12      3.34 o 
  -3  11   5       12.42       18.06      5.84 o 
  -2  11   5       11.18        9.16      4.11 o 
  -1  11   5        6.18        6.80      3.91 o 
   0  11   5      137.93      129.61     11.17 o 
   1  11   5       11.57       10.79      1.41 o 
   3  11   5        0.33        0.40      2.84 o 
  -2  12   5        1.79        2.75      4.03 o 
  -1  12   5        6.97        7.71      2.01 o 
   0  12   5        1.33       -2.17      6.48 o 
   1  12   5        1.23        9.49      2.59 o 
   2  12   5       10.20       35.30      6.19 o 
  -6   0   6        0.84       -0.27      3.43 o 
  -5   0   6       37.82       31.16      4.17 o 
  -4   0   6       14.76       17.71      2.47 o 
  -3   0   6      116.13      118.27      3.32 o 
  -2   0   6      306.26      300.60      8.32 o 
  -1   0   6     1423.49     1462.65     27.32 o 
   0   0   6        0.38       -2.20      1.50 o 
   1   0   6      577.28      558.92     11.34 o 
   2   0   6     2873.98     2962.60     54.23 o 
   3   0   6        8.21        4.19      1.21 o 
   4   0   6       41.67       46.90      2.79 o 
   5   0   6        0.60       -1.49      1.53 o 
  -6   1   6        0.56       -0.35      2.05 o 
  -5   1   6       12.47       14.88      2.04 o 
  -4   1   6        1.50        2.80      0.89 o 
  -3   1   6       72.47       63.41      1.37 o 
  -2   1   6     1556.63     1538.75     20.35 o 
  -1   1   6      187.70      176.99      3.70 o 
   0   1   6      271.97      271.04      4.66 o 
   1   1   6      470.58      462.96      6.80 o 
   2   1   6      485.58      524.76      9.68 o 
   3   1   6       17.18       15.43      1.66 o 
   4   1   6        9.59       11.93      2.49 o 
   5   1   6        0.09       -1.55      1.03 o 
   6   1   6        0.38       10.05      6.58 o 
  -6   2   6        6.09        4.85      2.10 o 
  -5   2   6        9.32       12.55      1.19 o 
  -4   2   6       48.53       47.56      1.58 o 
  -3   2   6       86.24       87.76      1.75 o 
  -2   2   6      252.51      253.08      3.37 o 
  -1   2   6     1720.07     1740.55     23.67 o 
   0   2   6     1532.29     1499.93     19.75 o 
   1   2   6      116.09      121.17      2.46 o 
   2   2   6      355.65      398.90      6.26 o 
   3   2   6       87.92       90.62      2.45 o 
   4   2   6       13.67       15.82      1.51 o 
   5   2   6        1.50       -0.02      1.17 o 
   6   2   6        0.03       -2.34      2.62 o 
  -6   3   6        1.80        5.80      2.10 o 
  -5   3   6       27.39       30.62      1.61 o 
  -4   3   6        4.00        5.86      2.20 o 
  -3   3   6       13.60       16.16      1.40 o 
  -2   3   6     1969.08     2022.59     26.62 o 
  -1   3   6      156.83      147.33      2.95 o 
   0   3   6      293.39      238.05      4.48 o 
   1   3   6       35.73       43.31      1.47 o 
   2   3   6      647.57      638.76     13.90 o 
   3   3   6       90.22       87.47      2.41 o 
   4   3   6      145.85      144.93      3.48 o 
   5   3   6        3.84        5.09      1.49 o 
   6   3   6        4.99        7.95      2.21 o 
  -6   4   6       10.54       17.83      3.06 o 
  -5   4   6        1.16       -0.67      1.65 o 
  -4   4   6       42.42       41.50      1.58 o 
  -3   4   6       47.67       49.18      1.96 o 
  -2   4   6      120.62      127.00      2.63 o 
  -1   4   6        0.54        1.38      0.81 o 
   0   4   6     2051.78     2141.22     34.10 o 
   1   4   6        2.67        2.19      0.73 o 
   2   4   6       47.93       38.35      2.30 o 
   3   4   6      284.76      284.92      7.90 o 
   4   4   6       32.86       33.14      2.16 o 
   5   4   6        2.66        3.97      6.36 o 
   6   4   6       12.78       21.56      3.22 o 
  -5   5   6        9.10       12.23      2.62 o 
  -4   5   6        0.00       -1.78      1.19 o 
  -3   5   6       82.56       80.83      1.88 o 
  -2   5   6        7.04       12.20      1.15 o 
  -1   5   6        0.00        0.03      0.89 o 
   0   5   6      133.76      126.39      2.85 o 
   1   5   6      732.44      740.80     18.89 o 
   2   5   6      315.64      329.30      5.38 o 
   3   5   6        7.60        9.57      2.56 o 
   4   5   6      234.93      235.53     11.58 o 
   5   5   6       17.65       16.58      1.85 o 
  -5   6   6        0.11       -0.56      4.09 o 
  -4   6   6        8.30        8.88      1.96 o 
  -3   6   6       67.63       76.00      2.67 o 
  -2   6   6       64.96       69.80      1.43 o 
  -1   6   6      700.25      696.93     11.90 o 
   1   6   6       16.14       15.73      1.58 o 
   2   6   6        0.10        0.20      0.84 o 
   3   6   6        0.05       -0.91      4.30 o 
   4   6   6       46.47       51.85      5.45 o 
   5   6   6        2.17        6.56      3.25 o 
  -4   7   6        0.15        4.69      2.53 o 
  -3   7   6       65.98       55.09      3.34 o 
  -2   7   6       66.26       68.38      3.55 o 
  -1   7   6        8.06        8.24      0.85 o 
   0   7   6      209.94      225.19      6.46 o 
   1   7   6        0.87        2.63      1.38 o 
   2   7   6      108.67      106.95      2.94 o 
   3   7   6      266.34      265.88      6.76 o 
   4   7   6       55.20       45.24      5.02 o 
   5   7   6        0.13        3.43      3.95 o 
  -4   8   6        5.99        2.63      3.48 o 
  -3   8   6       57.97       63.85      3.08 o 
  -2   8   6       30.99       34.80      2.70 o 
  -1   8   6       50.47       50.27      3.08 o 
   0   8   6       35.67       36.10      1.38 o 
   1   8   6        4.60        7.01      0.97 o 
   2   8   6        6.83        7.75      2.79 o 
   3   8   6       57.11       58.57      3.90 o 
  -4   9   6        4.02        4.34      2.68 o 
  -3   9   6        0.19       10.01      2.34 o 
  -2   9   6       30.63       32.86      2.19 o 
  -1   9   6      303.59      313.90     11.14 o 
   0   9   6       49.87       47.67      2.43 o 
   1   9   6      204.99      184.52      8.01 o 
   2   9   6       19.62       18.71      2.33 o 
   3   9   6       88.91       91.92      6.97 o 
   4   9   6        0.36        2.01      3.04 o 
  -3  10   6        0.44       -2.59      1.73 o 
  -2  10   6        0.02        1.77      5.55 o 
  -1  10   6      184.99      185.74      5.99 o 
   0  10   6        1.04        3.08      1.63 o 
   1  10   6       21.61       19.45      2.05 o 
  -3  11   6        0.61        3.11      2.00 o 
  -2  11   6       14.80       14.08      3.48 o 
  -1  11   6      276.03      280.39     19.08 o 
   0  11   6        1.80        9.28      3.30 o 
   1  11   6       10.45        6.90      1.67 o 
  -2  12   6        3.61       12.49      4.55 o 
  -1  12   6      109.20       99.46     32.43 o 
   0  12   6        1.86       -2.09      2.25 o 
   1  12   6       26.57       26.25      3.18 o 
   2  12   6        2.81       -2.72      4.21 o 
  -6   1   7        4.20        0.63      3.74 o 
  -5   1   7       10.45       15.30      2.04 o 
  -4   1   7      195.21      197.99      3.00 o 
  -3   1   7      349.09      342.40      5.24 o 
  -2   1   7      787.43      870.66     10.08 o 
  -1   1   7     3331.62     3445.24     44.24 o 
   0   1   7     1819.38     1800.50     23.64 o 
   1   1   7      820.14      897.03     12.41 o 
   2   1   7     1025.46     1100.26     15.19 o 
   3   1   7      244.95      247.28      4.71 o 
   4   1   7      711.71      733.74     17.80 o 
   5   1   7       35.12       40.37      2.84 o 
   6   1   7        1.68       -1.21      3.19 o 
  -6   2   7        9.34       16.90      2.27 o 
  -5   2   7       64.52       63.02      2.96 o 
  -4   2   7       22.55       20.81      1.20 o 
  -3   2   7       19.56       19.70      0.91 o 
  -2   2   7     2339.89     2343.04     41.68 o 
  -1   2   7      586.89      661.83     10.51 o 
   0   2   7      432.17      460.66      6.87 o 
   1   2   7        6.40        7.22      1.02 o 
   2   2   7      201.97      211.97      3.94 o 
   3   2   7        6.56        6.16      1.10 o 
   4   2   7      171.09      178.53      5.88 o 
   5   2   7       66.45       57.47      2.33 o 
   6   2   7        5.23        3.07      2.88 o 
  -6   3   7        1.31        1.97      1.91 o 
  -5   3   7        5.41        4.85      1.76 o 
  -4   3   7        1.28       -0.19      0.68 o 
  -3   3   7      220.78      217.85      4.95 o 
  -2   3   7     1124.73     1112.77     16.29 o 
  -1   3   7      482.67      529.10      7.06 o 
   0   3   7      850.96      925.75     16.87 o 
   1   3   7       48.47       57.50      3.19 o 
   2   3   7       91.04      101.06      2.45 o 
   3   3   7        4.30        4.43      0.95 o 
   4   3   7      450.27      451.31      9.37 o 
   5   3   7       31.02       34.70      3.77 o 
   6   3   7       59.95       67.50      4.03 o 
  -5   4   7       11.45       16.72      2.88 o 
  -4   4   7        1.40        0.04      1.40 o 
  -3   4   7       89.82      102.55      2.54 o 
  -2   4   7      118.65      133.98      4.52 o 
  -1   4   7     1063.47     1152.37     16.24 o 
   0   4   7      129.76      153.24      2.96 o 
   1   4   7      205.50      231.76      5.66 o 
   2   4   7      201.05      202.07      4.41 o 
   3   4   7       64.36       72.51      3.26 o 
   4   4   7        0.01        0.97      1.76 o 
   5   4   7       97.90       84.83      7.17 o 
  -5   5   7       27.30       31.74      2.14 o 
  -4   5   7        0.44        1.46      1.57 o 
  -3   5   7      258.97      250.40      5.84 o 
  -2   5   7      111.67      112.83      2.26 o 
  -1   5   7        7.67       13.07      1.60 o 
   0   5   7      944.75      992.44     14.69 o 
   1   5   7      175.44      169.24      2.75 o 
   2   5   7        0.00       -0.17      1.11 o 
   3   5   7       24.04       21.49      1.55 o 
   4   5   7       32.86       35.80      2.57 o 
   5   5   7       18.68       19.11      3.43 o 
  -5   6   7        2.07       12.85      3.04 o 
  -4   6   7        9.12        7.04      1.97 o 
  -3   6   7      499.89      492.98      7.84 o 
  -2   6   7       96.92      101.45      2.68 o 
  -1   6   7      251.28      247.45      4.50 o 
   0   6   7       78.28       84.35      1.86 o 
   1   6   7       16.93       19.86      1.99 o 
   2   6   7       17.18       15.77      0.83 o 
   3   6   7       76.56       68.95      2.82 o 
   5   6   7       16.54       18.24      3.03 o 
  -5   7   7       21.30       32.73      4.97 o 
  -4   7   7       28.37       33.72      4.61 o 
  -3   7   7       90.21       92.31      7.48 o 
  -2   7   7       12.92       14.49      1.13 o 
  -1   7   7      124.47      133.96      2.92 o 
   0   7   7       58.37       57.05      2.31 o 
   1   7   7       48.73       52.12      2.65 o 
   2   7   7       49.15       49.52      3.23 o 
   3   7   7       50.66       48.11      3.56 o 
   4   7   7        0.50       -1.56      3.19 o 
   5   7   7        0.41        2.90      6.10 o 
  -4   8   7       39.41       37.17      3.72 o 
  -3   8   7      186.53      188.67      9.26 o 
  -2   8   7       21.16       20.84      1.65 o 
  -1   8   7        0.08        3.15      1.52 o 
   0   8   7        3.59        3.92      1.23 o 
   1   8   7        8.65        8.44      1.01 o 
   2   8   7        0.55        1.78      0.59 o 
  -3   9   7       14.65       27.49      7.28 o 
  -2   9   7        0.20       -2.03      1.78 o 
  -1   9   7      113.23      113.81      6.34 o 
   0   9   7       11.73       10.47      2.26 o 
   1   9   7      163.91      149.12      5.71 o 
   2   9   7       25.92       19.27      3.77 o 
   4   9   7        9.93       17.04      4.18 o 
  -3  10   7        3.48        5.92      2.10 o 
  -2  10   7      162.99      182.61     14.66 o 
  -1  10   7        9.50       12.67      1.35 o 
   0  10   7       29.64       29.41      3.26 o 
   1  10   7        0.39        0.56      1.19 o 
   2  10   7        0.96       -3.32      2.63 o 
  -3  11   7       19.22       14.39      3.13 o 
  -2  11   7        7.52        7.38      2.36 o 
  -1  11   7        1.08        7.36      3.53 o 
   0  11   7        1.17        4.11      2.49 o 
   1  11   7       16.96       15.02      2.09 o 
  -1  12   7       24.81       29.31     13.34 o 
   0  12   7        1.14       14.52      4.08 o 
   1  12   7        0.01       -1.47      3.50 o 
  -6   0   8        2.00        3.53      3.63 o 
  -5   0   8       27.04       26.02      1.75 o 
  -4   0   8      566.33      584.11     14.37 o 
  -3   0   8       27.16       27.88      1.87 o 
  -2   0   8      277.69      291.03      6.52 o 
  -1   0   8     2024.89     2160.19     40.06 o 
   0   0   8     3548.79     3534.27     72.47 o 
   1   0   8     2568.75     2790.36     51.25 o 
   2   0   8       36.37       43.65      2.38 o 
   3   0   8       75.93       76.48      7.55 o 
   4   0   8        4.88        8.53      2.85 o 
   5   0   8      167.78      167.37      6.12 o 
   6   0   8        0.40        3.97      3.63 o 
  -6   1   8       10.96        5.08      2.41 o 
  -5   1   8        9.75       10.92      2.15 o 
  -4   1   8        0.03       -1.39      0.93 o 
  -3   1   8      148.82      156.97      4.70 o 
  -2   1   8       61.10       51.11      1.49 o 
  -1   1   8       83.49       85.75      3.03 o 
   0   1   8      338.79      339.77      5.43 o 
   1   1   8       52.03       49.93      1.98 o 
   2   1   8       63.61       57.54      3.61 o 
   3   1   8      414.51      404.87      6.85 o 
   4   1   8      178.48      180.93      4.20 o 
   5   1   8        2.58        5.49      1.37 o 
   6   1   8        4.01        1.85      2.56 o 
  -6   2   8        0.00        5.42      2.47 o 
  -5   2   8        2.53        3.10      1.25 o 
  -4   2   8      214.96      212.28      5.28 o 
  -3   2   8        2.93        3.14      1.32 o 
  -2   2   8      509.48      496.50     16.10 o 
  -1   2   8      283.74      281.75      6.39 o 
   0   2   8      926.00      939.46     13.05 o 
   1   2   8       30.53       33.12      1.61 o 
   2   2   8       27.13       23.96      1.29 o 
   3   2   8       50.34       47.14      3.10 o 
   4   2   8       23.55       17.77      1.48 o 
   5   2   8       19.98       21.39      1.87 o 
   6   2   8        3.42        0.08      3.04 o 
  -6   3   8       10.97       13.70      7.56 o 
  -5   3   8       52.57       54.74      3.53 o 
  -4   3   8        9.02        6.83      2.45 o 
  -3   3   8      121.78      122.92      2.34 o 
  -2   3   8       67.43       68.11      3.19 o 
  -1   3   8      181.48      186.25      4.50 o 
   0   3   8      375.69      362.47      5.83 o 
   1   3   8      194.81      189.12      3.58 o 
   2   3   8       46.14       43.90      2.85 o 
   3   3   8      343.02      335.05      8.53 o 
   4   3   8      354.73      364.65      9.63 o 
   5   3   8        0.05       -2.01      1.34 o 
   6   3   8        1.49        0.35      4.87 o 
  -5   4   8       28.48       27.32      2.24 o 
  -4   4   8        0.65        0.74      1.40 o 
  -3   4   8      156.44      157.79      3.62 o 
  -2   4   8      431.53      440.12      5.82 o 
  -1   4   8      353.05      387.33      6.16 o 
   0   4   8      173.82      180.92      3.20 o 
   1   4   8      128.79      117.42      2.70 o 
   2   4   8        0.02        0.75      1.54 o 
   3   4   8      170.88      173.37      4.62 o 
   4   4   8        4.80        5.10      1.22 o 
   5   4   8       43.85       47.30      3.65 o 
  -5   5   8       14.93        7.04      2.03 o 
  -4   5   8        2.86        2.81      0.65 o 
  -3   5   8      248.32      245.11      3.96 o 
  -2   5   8        1.74        1.94      1.31 o 
  -1   5   8       35.21       37.00      1.29 o 
   0   5   8       11.65        9.64      1.39 o 
   1   5   8      151.03      148.23      3.77 o 
   2   5   8       30.66       32.88      3.34 o 
   3   5   8      123.19      128.27      5.18 o 
   4   5   8       17.24       18.58      3.67 o 
   5   5   8        0.71        3.88      1.78 o 
  -5   6   8        2.69        0.59      2.71 o 
  -4   6   8       21.06       24.25      3.21 o 
  -3   6   8      212.73      221.29      4.01 o 
  -2   6   8       46.38       47.07      1.42 o 
  -1   6   8      207.76      215.42      5.98 o 
   0   6   8      329.25      367.81      9.14 o 
   1   6   8       29.44       25.84      1.15 o 
   2   6   8        7.36        9.14      0.94 o 
   3   6   8      314.30      299.22      8.43 o 
   4   6   8       37.89       41.83      5.49 o 
   5   6   8       24.70       25.46      4.59 o 
  -4   7   8        8.00       10.30      1.52 o 
  -3   7   8      319.61      318.68     14.91 o 
  -2   7   8        0.66        0.70      1.12 o 
  -1   7   8        4.04        5.76      0.90 o 
   0   7   8       14.98       12.17      1.08 o 
   1   7   8        0.09        1.99      1.25 o 
   2   7   8      148.68      125.82      6.41 o 
   3   7   8      165.88      168.31     10.88 o 
   5   7   8        4.91        8.01      6.60 o 
  -4   8   8        0.00       -1.32      1.52 o 
  -3   8   8        6.51        5.95      1.58 o 
  -2   8   8        0.50        1.13      1.10 o 
  -1   8   8       14.62       13.62      1.00 o 
   0   8   8        0.25       -1.65      1.10 o 
   1   8   8       56.80       56.10      1.78 o 
   2   8   8       11.89        6.54      1.42 o 
   4   8   8        1.80        3.04      3.57 o 
  -3   9   8        8.17        3.15      4.25 o 
  -2   9   8        2.30        2.82      2.23 o 
  -1   9   8        0.00        0.72      0.82 o 
   0   9   8       53.36       57.75      2.70 o 
   1   9   8       98.19       93.97      3.67 o 
   2   9   8      106.99       80.45      5.47 o 
   4   9   8        3.97        6.10      3.92 o 
  -3  10   8        9.82       11.70      2.08 o 
  -2  10   8       11.25       26.05      5.98 o 
  -1  10   8       52.92       49.97      2.06 o 
   0  10   8       16.18       18.05      1.60 o 
   1  10   8       26.47       26.36      1.82 o 
   2  10   8        2.32       14.96      4.04 o 
  -2  11   8        2.72        4.51      2.60 o 
  -1  11   8        0.06        0.98      1.27 o 
   0  11   8       14.39       15.52      2.52 o 
   1  11   8       17.38       12.09      3.49 o 
   2  11   8        6.13        8.23      2.96 o 
  -1  12   8       45.62       49.16      3.18 o 
   0  12   8        0.04       10.04      5.08 o 
   1  12   8       42.88       47.07      6.02 o 
  -6   1   9        2.90       -0.18      2.59 o 
  -5   1   9      151.71      144.86      5.51 o 
  -4   1   9      195.20      191.85      4.16 o 
  -3   1   9       60.53       53.18      1.74 o 
  -2   1   9      110.90      131.98      2.49 o 
  -1   1   9       52.16       50.53      2.09 o 
   0   1   9      475.60      521.06      7.86 o 
   1   1   9     3331.96     3583.37     80.31 o 
   2   1   9      124.96      147.53      4.15 o 
   3   1   9      549.79      555.46      8.87 o 
   4   1   9        1.20        0.67      1.34 o 
   5   1   9       53.59       60.39      3.65 o 
   6   1   9        0.42        1.33      3.86 o 
  -6   2   9        0.18       -4.17      2.78 o 
  -5   2   9        0.42       -0.23      1.49 o 
  -4   2   9        3.81        3.18      1.76 o 
  -3   2   9       34.65       35.32      2.49 o 
  -2   2   9      151.81      137.21      2.49 o 
  -1   2   9       48.33       52.84      1.84 o 
   0   2   9        2.83        1.86      0.94 o 
   1   2   9      390.45      428.36      6.81 o 
   2   2   9       53.10       51.68      2.22 o 
   3   2   9      421.21      421.57      9.96 o 
   4   2   9        4.45        8.41      4.02 o 
   5   2   9        5.99        3.61      3.08 o 
   6   2   9        0.29       -2.22      2.47 o 
  -5   3   9        8.36        8.06      2.37 o 
  -4   3   9      118.77      120.19      4.65 o 
  -3   3   9        2.59        1.85      1.85 o 
  -2   3   9      799.70      828.99      9.83 o 
  -1   3   9      674.30      692.41     13.09 o 
   0   3   9       24.26       21.23      1.27 o 
   2   3   9      135.22      144.82      5.36 o 
   3   3   9      451.15      455.57      8.05 o 
   4   3   9       13.18       16.97      2.34 o 
   5   3   9       36.17       38.81      3.53 o 
  -5   4   9        2.57        6.57      2.07 o 
  -4   4   9      100.61       89.80      2.48 o 
  -3   4   9        1.88        0.84      1.47 o 
  -2   4   9      317.29      323.13      4.64 o 
  -1   4   9        9.28        8.90      1.32 o 
   0   4   9      834.42      818.38     13.38 o 
   1   4   9      954.31     1002.56     16.52 o 
   2   4   9      243.87      251.27      4.72 o 
   3   4   9        2.42        4.74      1.12 o 
   4   4   9        2.65        0.39      1.46 o 
  -5   5   9        5.46        2.95      2.06 o 
  -4   5   9       25.13       28.90      1.69 o 
  -3   5   9       42.13       40.58      3.51 o 
  -2   5   9      161.95      168.14      3.22 o 
  -1   5   9      490.61      519.09      7.31 o 
   0   5   9        0.25        1.13      0.82 o 
   2   5   9       37.59       42.56      1.72 o 
   3   5   9      194.15      197.69      4.67 o 
   4   5   9        6.50        9.61      2.10 o 
   5   5   9        1.79        4.77      2.54 o 
  -5   6   9        3.20        2.80      1.22 o 
  -4   6   9      137.30      129.20      5.03 o 
  -3   6   9       29.57       27.50      1.36 o 
  -2   6   9       31.13       36.05      1.58 o 
  -1   6   9       82.55       90.02      2.11 o 
   0   6   9      385.79      401.37     12.07 o 
   1   6   9      234.35      222.76      6.91 o 
   2   6   9      480.23      501.71     10.27 o 
   3   6   9      245.15      254.15      5.70 o 
   4   6   9       28.38       15.01      3.65 o 
   5   6   9        0.34        2.64      4.05 o 
  -5   7   9        0.00       -4.03      2.68 o 
  -4   7   9        0.09        1.22      1.80 o 
  -3   7   9       23.38       21.07      1.40 o 
  -2   7   9       26.52       28.68      2.05 o 
  -1   7   9       22.02       27.17      2.24 o 
   0   7   9       20.35       16.82      1.08 o 
   1   7   9       17.87       16.29      2.01 o 
   2   7   9       87.61       87.65      3.39 o 
   3   7   9        0.72        0.04      0.76 o 
  -4   8   9        2.20        4.24      3.33 o 
  -3   8   9       25.00       20.45      3.53 o 
  -2   8   9        0.04        1.34      1.22 o 
  -1   8   9       17.02       19.12      1.68 o 
   0   8   9       90.87       84.90      3.69 o 
   1   8   9        2.98        3.35      1.67 o 
   2   8   9      100.20       89.48      4.03 o 
   3   8   9       46.33       37.86      4.53 o 
   4   8   9       10.62        8.70      3.53 o 
  -4   9   9        5.17       -2.97      4.44 o 
  -3   9   9        0.61        0.39      2.55 o 
  -2   9   9        1.12        0.17      1.28 o 
  -1   9   9        1.11       -0.42      1.53 o 
   0   9   9        0.68        1.07      2.16 o 
   1   9   9        0.22       -0.62      1.53 o 
   2   9   9       26.59       24.88      2.12 o 
   3   9   9       25.60       26.02      4.17 o 
  -3  10   9       18.34        6.92      4.44 o 
  -2  10   9       26.81       30.94      3.55 o 
  -1  10   9       12.63       19.57      3.11 o 
   0  10   9      107.49      102.72      2.99 o 
   1  10   9       10.95        8.84      2.22 o 
   2  10   9        0.82        2.04      2.98 o 
   3  10   9        0.02        4.06      3.77 o 
  -2  11   9       54.78       61.00      4.40 o 
  -1  11   9       16.65       16.40      2.42 o 
   0  11   9        0.02        0.23      3.24 o 
   1  11   9        6.81        4.05      5.32 o 
   2  11   9       25.93        5.00      3.62 o 
  -1  12   9       45.98       41.40      5.08 o 
   0  12   9        2.36        6.39      3.84 o 
   1  12   9        2.65        2.56      2.43 o 
  -6   0  10        2.08       -4.73      3.47 o 
  -5   0  10       53.80       55.59      3.85 o 
  -4   0  10      368.67      350.00     14.64 o 
  -3   0  10      514.97      482.18     26.39 o 
  -2   0  10      685.66      739.01     13.57 o 
  -1   0  10      182.93      198.70      5.54 o 
   0   0  10       64.93       64.84      2.73 o 
   1   0  10       29.66       26.13      2.08 o 
   2   0  10      948.09      970.17     30.54 o 
   3   0  10       73.18       76.05      6.46 o 
   4   0  10      113.88      105.69      4.53 o 
   5   0  10        5.07        4.75      3.98 o 
   6   0  10        2.05        9.09      3.85 o 
  -6   1  10        3.09        5.32      2.89 o 
  -5   1  10        4.79        4.59      3.50 o 
  -4   1  10        1.50       -1.16      1.34 o 
  -3   1  10       91.21       96.76      3.01 o 
  -2   1  10       22.87       27.47      1.19 o 
  -1   1  10      224.73      230.38      4.37 o 
   0   1  10       50.90       48.33      1.84 o 
   1   1  10      228.33      225.91      4.33 o 
   2   1  10       88.99       90.00      2.57 o 
   3   1  10      119.94      126.39      4.44 o 
   4   1  10        2.43        0.44      1.83 o 
   5   1  10       17.92       20.69      2.09 o 
   6   1  10        1.87        1.58      2.57 o 
  -5   2  10       10.53       10.21      1.87 o 
  -4   2  10      160.25      165.62      5.30 o 
  -3   2  10       14.44       15.12      1.46 o 
  -2   2  10      287.77      310.46      5.37 o 
   0   2  10      210.40      231.86      5.65 o 
   1   2  10       25.40       27.75      1.45 o 
   2   2  10      314.09      323.37      7.09 o 
   3   2  10      309.65      330.47      6.19 o 
   4   2  10       63.88       58.33      3.19 o 
   5   2  10       44.50       44.80      5.40 o 
  -5   3  10        0.22       -1.54      2.62 o 
  -4   3  10        0.03       -1.03      1.69 o 
  -3   3  10      202.56      193.66      3.60 o 
  -2   3  10      236.76      255.98      3.92 o 
  -1   3  10      176.92      199.71      4.28 o 
   0   3  10       88.29       77.78      2.27 o 
   1   3  10      544.95      564.87     16.48 o 
   2   3  10      215.10      223.96      4.45 o 
   3   3  10      396.71      405.12      7.07 o 
   4   3  10        0.91       -1.42      1.94 o 
   5   3  10        1.46       -3.99      2.66 o 
  -5   4  10        6.71        3.13      6.71 o 
  -4   4  10       11.04       13.42      2.11 o 
  -3   4  10      764.56      756.74     13.92 o 
  -2   4  10      126.02      124.22      3.25 o 
  -1   4  10       72.13       81.58      1.86 o 
   0   4  10      212.75      213.34      4.09 o 
   1   4  10       40.58       43.28      2.55 o 
   2   4  10       53.90       54.13      2.00 o 
   3   4  10      289.88      300.84      7.54 o 
   4   4  10       12.05       15.05      2.33 o 
   5   4  10      109.59      108.64      8.21 o 
  -5   5  10       12.24       14.30      6.41 o 
  -4   5  10       22.05       23.30      1.72 o 
  -3   5  10       17.16       13.71      1.74 o 
  -2   5  10       97.76      101.98      3.19 o 
  -1   5  10      226.18      212.30      3.84 o 
   0   5  10       41.77       40.41      1.73 o 
   1   5  10       76.97       77.15      2.38 o 
   2   5  10        7.92        5.31      1.42 o 
   3   5  10       56.31       50.61      2.44 o 
   4   5  10        9.29        8.86      2.49 o 
  -5   6  10        5.49        5.20      1.71 o 
  -4   6  10        4.88        6.76      3.96 o 
  -3   6  10      160.49      156.82      5.23 o 
  -2   6  10       41.87       40.28      2.00 o 
  -1   6  10        6.38       10.28      2.01 o 
   0   6  10      161.96      166.18      4.88 o 
   1   6  10       31.74       27.82      1.29 o 
   2   6  10      363.82      363.84      9.01 o 
   3   6  10       21.35       21.68      2.15 o 
   4   6  10        5.69        7.65      3.68 o 
   5   6  10       28.51       34.21      2.93 o 
  -4   7  10       20.25       23.24      4.83 o 
  -3   7  10        5.73        8.81      2.77 o 
  -2   7  10       24.40       25.11      1.28 o 
  -1   7  10      142.11      148.37      3.06 o 
   0   7  10      102.96       88.46      4.26 o 
   1   7  10        0.53        1.34      0.89 o 
   2   7  10       52.53       54.89      2.87 o 
   3   7  10        8.41       10.23      4.12 o 
  -4   8  10       22.58       13.70      4.69 o 
  -3   8  10        0.58        1.83      2.84 o 
  -2   8  10        0.00       -1.62      1.40 o 
  -1   8  10        0.75       -0.18      0.95 o 
   0   8  10      241.34      229.61      6.72 o 
   1   8  10        2.48        0.53      1.46 o 
   2   8  10       99.71       86.59      5.96 o 
   3   8  10        0.03       -0.42      1.08 o 
   4   8  10        0.41        1.32      3.02 o 
  -4   9  10        9.48       11.14      4.37 o 
  -3   9  10       39.79       38.79      5.66 o 
  -2   9  10        1.95       -0.48      1.35 o 
  -1   9  10        0.27       -0.08      1.14 o 
   0   9  10       43.88       33.80      2.81 o 
   1   9  10       43.66       44.76      2.44 o 
   2   9  10       11.62       11.93      4.09 o 
   3   9  10        0.40        1.95      2.74 o 
   4   9  10       53.21       62.10      7.01 o 
  -3  10  10        0.43        5.48      4.40 o 
  -2  10  10       20.41       17.76      4.10 o 
  -1  10  10        1.71       -0.89      1.11 o 
   0  10  10       26.42       23.61      2.12 o 
   1  10  10        7.25        2.35      2.99 o 
   2  10  10        5.96        4.19      3.22 o 
   3  10  10        1.62        6.53      2.86 o 
  -2  11  10       48.25       69.85     13.34 o 
  -1  11  10        3.64        0.58      3.25 o 
   0  11  10        0.34       10.20      3.96 o 
   1  11  10        8.32        1.76      3.11 o 
   2  11  10       13.97       15.87      8.60 o 
   0  12  10        0.00        0.70      2.67 o 
  -5   1  11       71.79       63.51      5.30 o 
  -4   1  11       93.53      103.41      2.64 o 
  -3   1  11      291.88      285.64      6.03 o 
  -2   1  11       57.88       67.54      1.95 o 
  -1   1  11      485.93      509.13      8.05 o 
   0   1  11        7.00        2.96      1.07 o 
   1   1  11      108.98      128.37      4.18 o 
   2   1  11      116.73      111.06      2.94 o 
   3   1  11        8.48        3.16      2.36 o 
   4   1  11        1.34        1.40      1.14 o 
   5   1  11       14.66       13.60      3.28 o 
  -5   2  11       15.60       15.70      5.00 o 
  -4   2  11        6.88        5.50      2.25 o 
  -3   2  11      326.90      327.03      8.29 o 
  -2   2  11       82.66       98.74      2.16 o 
  -1   2  11        0.22       -0.47      2.20 o 
   0   2  11      140.80      138.44      3.19 o 
   1   2  11      623.17      631.71      9.65 o 
   2   2  11      345.92      333.44      5.98 o 
   3   2  11      272.54      281.50      5.51 o 
   4   2  11      104.39       94.09      6.16 o 
   5   2  11       12.00        8.90      3.01 o 
  -5   3  11       23.63       24.31      2.52 o 
  -4   3  11      152.72      142.96      5.66 o 
  -3   3  11      645.56      633.54     20.61 o 
  -2   3  11       98.96      102.72      2.26 o 
  -1   3  11      116.18      121.85      2.91 o 
   0   3  11        1.48        0.44      0.94 o 
   1   3  11      145.64      147.46      3.42 o 
   2   3  11      351.31      330.42      8.44 o 
   3   3  11      317.16      319.75      6.07 o 
   4   3  11       21.95       20.08      1.83 o 
   5   3  11        0.00        1.83      2.33 o 
  -5   4  11        6.82        9.19      2.55 o 
  -4   4  11      125.71      142.84      8.18 o 
  -3   4  11      377.15      363.56     11.29 o 
  -2   4  11       28.94       31.34      1.72 o 
  -1   4  11       13.05       15.81      2.18 o 
   0   4  11      194.87      194.37      4.05 o 
   1   4  11      270.57      288.94      5.35 o 
   2   4  11       24.35       24.53      2.18 o 
   3   4  11      359.88      357.00      6.53 o 
   4   4  11       92.75       85.34      2.90 o 
   5   4  11       15.05        5.82      4.14 o 
  -5   5  11        0.20        1.08      2.73 o 
  -4   5  11      455.99      435.47     19.52 o 
  -3   5  11      163.07      160.46      7.69 o 
  -2   5  11       12.14       15.29      1.61 o 
  -1   5  11       24.13       21.99      2.57 o 
   0   5  11       33.97       31.87      1.66 o 
   1   5  11       24.45       23.12      2.90 o 
   2   5  11      785.61      766.01     16.03 o 
   3   5  11       13.15       11.46      2.20 o 
   4   5  11        1.96        2.24      1.39 o 
   5   5  11       10.96       11.14      4.54 o 
  -5   6  11        3.06        3.00      1.65 o 
  -4   6  11      108.20      113.14     11.10 o 
  -3   6  11       44.81       42.82      2.65 o 
  -2   6  11        0.36       -1.22      0.97 o 
  -1   6  11       12.94       19.80      1.32 o 
   0   6  11        0.86        0.39      0.85 o 
   1   6  11        8.02        9.54      1.70 o 
   2   6  11      257.80      256.73      5.39 o 
   3   6  11       17.96       16.98      1.50 o 
   4   6  11        4.46        1.73      3.65 o 
   5   6  11        3.62        2.05      1.82 o 
  -4   7  11       44.14       38.88      7.07 o 
  -3   7  11        7.48        6.42      1.29 o 
  -2   7  11        6.29        6.23      1.50 o 
  -1   7  11       86.03       80.51      2.92 o 
   0   7  11      129.50      130.39      5.09 o 
   1   7  11       18.44       17.58      1.95 o 
   2   7  11      217.84      194.54      8.18 o 
   3   7  11      106.62       95.44      7.63 o 
  -4   8  11        1.63        4.83      3.19 o 
  -3   8  11        2.66        5.18      3.18 o 
  -2   8  11       37.57       43.42      3.67 o 
  -1   8  11        3.86        2.33      1.81 o 
   0   8  11        0.00       -0.42      1.10 o 
   1   8  11       18.96       13.96      1.12 o 
   2   8  11       53.99       48.21      3.98 o 
   3   8  11        1.26        1.74      1.43 o 
   4   8  11       22.66       18.75      4.16 o 
  -3   9  11       20.85       27.79      5.28 o 
  -2   9  11        3.73        0.99      2.60 o 
  -1   9  11       49.82       45.75      2.57 o 
   0   9  11       30.71       35.18      1.89 o 
   1   9  11       16.11       14.18      2.25 o 
   2   9  11        1.55       -0.53      1.67 o 
   3   9  11       16.40       11.53      3.68 o 
  -3  10  11        0.01        5.91      4.22 o 
  -2  10  11       81.80       91.34      7.96 o 
  -1  10  11        0.75        2.24      1.59 o 
   0  10  11       34.49       42.79      2.78 o 
   1  10  11       51.89       41.30      5.33 o 
   2  10  11        3.42       -4.44      3.77 o 
   3  10  11       19.94       22.63      4.28 o 
  -2  11  11       25.56       37.60     12.67 o 
  -1  11  11        6.16        8.04      3.15 o 
   0  11  11        1.24       10.33      3.22 o 
   1  11  11        0.61        1.51      2.39 o 
   2  11  11       10.91       18.11      4.53 o 
  -5   0  12        0.12       -3.61      2.56 o 
  -4   0  12        0.43       -1.37      2.05 o 
  -3   0  12       76.98       69.79      6.73 o 
  -2   0  12        5.43       10.37      2.63 o 
  -1   0  12      212.00      233.48      6.50 o 
   0   0  12      852.25      929.87     19.02 o 
   1   0  12      157.85      162.28      5.19 o 
   2   0  12       86.21      100.49      4.05 o 
   3   0  12      100.28       90.51      4.08 o 
   4   0  12        4.44        4.59      2.06 o 
   5   0  12       25.31       32.00      3.27 o 
  -5   1  12        2.05        2.44      2.41 o 
  -4   1  12        1.37        1.05      1.45 o 
  -3   1  12       36.67       37.62      2.75 o 
  -2   1  12       52.47       53.32      2.25 o 
  -1   1  12       46.71       50.92      2.06 o 
   0   1  12      494.41      500.24      7.98 o 
   1   1  12       21.46       18.71      1.57 o 
   2   1  12      160.51      155.82      3.72 o 
   3   1  12        7.33        5.09      1.30 o 
   4   1  12       22.55       22.23      2.76 o 
   5   1  12        0.18        4.41      3.16 o 
  -5   2  12        9.83       10.53      2.30 o 
  -4   2  12       16.86       19.43      2.44 o 
  -3   2  12      123.42      123.35      2.82 o 
  -2   2  12       68.68       68.28      2.66 o 
  -1   2  12       11.86       10.70      1.86 o 
   0   2  12      124.14      138.78      3.32 o 
   1   2  12      110.43      111.97      4.74 o 
   2   2  12      696.38      730.89     11.20 o 
   3   2  12        0.00       -1.76      1.17 o 
   4   2  12       53.71       50.30      2.38 o 
   5   2  12        4.71        1.85      3.93 o 
  -5   3  12       18.28       12.09      5.07 o 
  -4   3  12        3.34        2.06      1.79 o 
  -3   3  12      317.82      329.06      6.30 o 
  -2   3  12      196.10      188.85      4.75 o 
  -1   3  12       21.30       20.95      1.28 o 
   0   3  12      285.11      267.52      6.48 o 
   1   3  12        7.35        9.55      1.31 o 
   2   3  12       82.07       79.14      2.70 o 
   3   3  12        1.11        1.70      3.42 o 
   4   3  12       51.11       50.64      2.86 o 
   5   3  12        0.81       -6.20      4.14 o 
  -5   4  12       36.09       46.17     13.70 o 
  -4   4  12      104.78       93.34      2.73 o 
  -3   4  12      122.09      112.35      3.65 o 
  -2   4  12      122.36      122.90      3.29 o 
  -1   4  12        7.34        7.13      0.90 o 
   0   4  12       26.27       26.90      1.71 o 
   1   4  12       21.52       23.76      3.12 o 
   2   4  12     1122.40     1171.61     16.89 o 
   3   4  12       59.75       57.89      2.30 o 
   4   4  12       91.41       96.08      4.80 o 
   5   4  12       11.17        6.35      4.46 o 
  -5   5  12       21.78       23.05      5.40 o 
  -4   5  12        0.15       -0.81      1.90 o 
  -3   5  12      266.02      264.46      8.01 o 
  -2   5  12       71.13       76.48      3.06 o 
  -1   5  12      160.11      172.15      5.15 o 
   0   5  12       93.86       95.66      2.20 o 
   1   5  12      122.53      121.90      4.15 o 
   2   5  12       58.97       61.67      2.38 o 
   3   5  12       15.51       15.56      1.99 o 
   4   5  12        0.83       -5.62      3.75 o 
   5   5  12        0.67       -1.95      4.14 o 
  -4   6  12       39.91       36.23      3.45 o 
  -3   6  12       10.17        8.76      3.16 o 
  -2   6  12       30.60       29.97      2.60 o 
  -1   6  12       97.53       97.95      3.71 o 
   1   6  12      143.24      141.25      5.18 o 
   2   6  12       36.14       33.37      1.84 o 
   3   6  12       53.43       49.82      3.12 o 
   4   6  12       13.90        5.43      3.79 o 
  -4   7  12        1.11       -0.89      6.20 o 
  -3   7  12        3.37        1.60      1.45 o 
  -2   7  12        4.47        5.30      1.84 o 
  -1   7  12      224.28      216.55      3.88 o 
   0   7  12       52.38       43.85      3.30 o 
   1   7  12       64.83       65.18      2.80 o 
   2   7  12       12.79       11.71      1.45 o 
   3   7  12        0.51       15.38      4.25 o 
   4   7  12       14.40       19.91      5.02 o 
  -3   8  12        4.35        0.43      3.36 o 
  -2   8  12        0.27        1.08      1.11 o 
  -1   8  12       58.93       53.06      2.61 o 
   0   8  12        0.26        3.58      2.04 o 
   1   8  12        8.01       12.81      1.62 o 
   2   8  12      109.30      107.76      7.90 o 
   3   8  12       18.30       17.09      9.52 o 
   4   8  12        5.14       -6.62      4.41 o 
  -3   9  12       25.07       25.42      2.00 o 
  -2   9  12       32.29       30.66      3.01 o 
  -1   9  12       33.33       34.19      1.81 o 
   0   9  12        1.47       -0.23      2.33 o 
   1   9  12        9.05        6.55      1.55 o 
   2   9  12        0.04        5.46      3.18 o 
   3   9  12       24.31       31.82      4.73 o 
  -2  10  12        6.94        7.10      1.76 o 
  -1  10  12        0.20        2.93      5.18 o 
   0  10  12        1.97        2.21      2.71 o 
   1  10  12       53.55       54.26      5.50 o 
   2  10  12       23.15       16.66      4.51 o 
  -1  11  12        1.62        3.97      3.24 o 
   0  11  12        0.06        0.30      3.37 o 
   1  11  12       21.81       15.04      4.13 o 
  -5   1  13        0.00       -0.18      2.66 o 
  -4   1  13        5.70        3.86      1.62 o 
  -3   1  13       88.21       82.43      3.47 o 
  -2   1  13      110.97      127.84      3.07 o 
  -1   1  13       29.22       27.67      1.76 o 
   0   1  13      551.65      595.21      9.36 o 
   1   1  13       43.38       55.84      2.20 o 
   2   1  13       57.98       59.63      3.27 o 
   3   1  13       77.85       78.66      2.80 o 
   4   1  13       10.36       11.77      2.78 o 
   5   1  13        0.01        0.66      3.40 o 
  -5   2  13        2.60        3.05      3.12 o 
  -4   2  13        0.19        1.41      2.91 o 
  -3   2  13       46.54       44.70      2.68 o 
  -2   2  13      761.19      770.87     12.55 o 
  -1   2  13       88.98       80.59      2.64 o 
   0   2  13       92.64      105.55      3.52 o 
   1   2  13      112.19      115.30      3.45 o 
   2   2  13        3.27        1.14      1.36 o 
   3   2  13       69.57       75.01      2.67 o 
   4   2  13       58.99       57.56      3.42 o 
   5   2  13        3.48        4.24      3.64 o 
  -5   3  13        8.59        7.39      2.78 o 
  -4   3  13      120.94      117.31      6.66 o 
  -3   3  13       20.30       19.43      1.54 o 
  -2   3  13        2.42        0.67      1.52 o 
  -1   3  13      112.64      109.69      2.33 o 
   0   3  13      304.48      327.68      8.99 o 
   1   3  13      139.97      137.72      3.47 o 
   2   3  13        3.30        0.23      2.33 o 
   3   3  13        5.55        9.92      1.80 o 
   4   3  13       12.39        8.32      1.58 o 
   5   3  13       28.86       21.49      5.07 o 
  -5   4  13        2.12        0.22      2.97 o 
  -4   4  13        3.07       -0.80      2.12 o 
  -3   4  13        1.87        1.62      1.10 o 
  -2   4  13       94.22       93.63      2.34 o 
  -1   4  13       13.75       10.86      0.94 o 
   0   4  13        1.16       -0.57      1.16 o 
   1   4  13      676.35      697.07     10.91 o 
   2   4  13       54.20       50.75      3.31 o 
   3   4  13       35.99       35.29      1.97 o 
   4   4  13        0.27       -1.56      1.59 o 
   5   4  13        0.30       -6.87      4.58 o 
  -5   5  13        8.49        7.73      7.47 o 
  -4   5  13      111.18      100.80      6.64 o 
  -3   5  13        0.26        1.28      1.03 o 
  -2   5  13      110.70      108.43      2.83 o 
  -1   5  13       84.96       79.01      2.45 o 
   0   5  13       44.07       47.56      3.78 o 
   1   5  13      422.87      429.24      7.47 o 
   2   5  13       39.43       44.18      2.85 o 
   3   5  13       14.36        7.45      2.01 o 
   4   5  13       34.39       41.15      5.44 o 
   5   5  13        3.89       10.90      4.42 o 
  -4   6  13        0.91       -2.06      1.37 o 
  -3   6  13        7.21        8.80      2.14 o 
  -2   6  13       91.14       93.78      4.93 o 
  -1   6  13      206.85      195.09      7.14 o 
   0   6  13        0.08        1.13      1.24 o 
   1   6  13      371.16      357.83      8.61 o 
   2   6  13        6.06        3.46      2.66 o 
   3   6  13        0.01       -1.70      1.62 o 
   4   6  13       71.88       73.74      6.58 o 
  -4   7  13        0.21       -0.08      6.86 o 
  -3   7  13        0.13        1.46      1.49 o 
  -2   7  13       13.20       17.32      2.19 o 
  -1   7  13      450.58      444.94     10.57 o 
   0   7  13        8.83        9.17      1.62 o 
   1   7  13       39.18       36.16      2.33 o 
   2   7  13        8.16        8.60      1.61 o 
   4   7  13        6.72       -4.81      4.53 o 
  -4   8  13        0.75       -4.06      3.79 o 
  -3   8  13        0.02        0.31      1.33 o 
  -2   8  13       62.14       61.34      4.67 o 
  -1   8  13      169.67      161.06      3.68 o 
   0   8  13        7.73       10.14      1.18 o 
   1   8  13        0.19        2.41      1.90 o 
   2   8  13        2.14       -1.10      1.41 o 
   3   8  13        2.39        1.16      3.20 o 
   4   8  13       66.22       99.56      8.77 o 
  -3   9  13        0.45        1.78      5.35 o 
  -2   9  13        3.32       -1.60      1.57 o 
  -1   9  13       40.08       38.07      2.03 o 
   0   9  13       19.90       17.25      1.95 o 
   1   9  13        3.65        2.28      1.83 o 
   2   9  13        0.46       -0.41      3.76 o 
   3   9  13        0.08        2.06      3.06 o 
  -2  10  13       17.22       12.59      2.85 o 
  -1  10  13       36.54       28.97      3.70 o 
   0  10  13       12.32       15.83      2.68 o 
   1  10  13        6.82        5.58      3.70 o 
   2  10  13        0.00        0.56      3.95 o 
  -1  11  13       12.48       19.92      5.19 o 
   0  11  13        0.02       -2.90      2.87 o 
   1  11  13       17.34       17.90      4.59 o 
  -5   0  14        1.00       -0.40      3.02 o 
  -4   0  14       12.47        8.34      4.40 o 
  -3   0  14      163.73      181.68      5.11 o 
  -2   0  14        2.29       -2.84      1.89 o 
  -1   0  14      129.03      143.11      5.13 o 
   0   0  14      247.01      254.21     13.49 o 
   1   0  14      294.63      323.02      8.62 o 
   2   0  14      380.34      415.48     18.92 o 
   3   0  14       24.49       18.77      2.37 o 
   4   0  14        0.00       -3.63      3.19 o 
   5   0  14      104.11      128.39      8.34 o 
  -5   1  14        1.79        2.78      2.32 o 
  -4   1  14        0.93        0.73      2.98 o 
  -3   1  14       37.44       37.65      2.09 o 
  -2   1  14        8.11        8.05      1.64 o 
  -1   1  14       34.35       33.08      3.19 o 
   0   1  14       51.58       53.69      4.92 o 
   1   1  14        4.11        5.09      1.29 o 
   2   1  14        1.43        0.63      1.30 o 
   3   1  14       46.58       34.44      2.02 o 
   4   1  14       13.20       11.88      1.83 o 
   5   1  14        8.56        9.56      2.72 o 
  -5   2  14       20.22       29.14     12.86 o 
  -4   2  14       27.22       24.24      1.98 o 
  -3   2  14       82.81       84.79      2.45 o 
  -2   2  14        2.80        1.20      1.71 o 
  -1   2  14       25.31       25.45      1.71 o 
   0   2  14      210.63      216.70      4.60 o 
   1   2  14      448.24      449.22      9.69 o 
   2   2  14        0.04       -0.23      2.30 o 
   3   2  14       97.03       81.93      2.94 o 
   4   2  14       17.08       22.84      1.99 o 
   5   2  14       32.46       38.32      4.94 o 
  -5   3  14       11.06        3.40      9.43 o 
  -4   3  14       26.42       23.24      2.03 o 
  -3   3  14      102.33       98.21      3.37 o 
  -2   3  14       74.69       73.36      2.08 o 
  -1   3  14       78.14       76.93      1.95 o 
   0   3  14      147.26      149.61      5.53 o 
   1   3  14       55.01       56.10      2.37 o 
   2   3  14      274.98      274.05      5.59 o 
   3   3  14      184.84      174.46      4.44 o 
   4   3  14        0.50        4.63      3.32 o 
   5   3  14        3.27        2.40      3.47 o 
  -5   4  14       90.35       89.52      4.99 o 
  -4   4  14      216.05      202.89      7.12 o 
  -3   4  14        0.25        0.00      1.05 o 
  -2   4  14       32.92       33.31      2.39 o 
  -1   4  14       43.85       39.10      1.48 o 
   0   4  14       32.49       28.95      1.76 o 
   1   4  14      266.10      257.77      5.32 o 
   2   4  14      440.95      459.90      8.08 o 
   3   4  14       54.06       47.95      5.27 o 
   4   4  14        5.06        5.73      2.12 o 
   5   4  14        4.81       -0.85      3.26 o 
  -4   5  14      156.52      149.48      5.85 o 
  -3   5  14        7.92        5.39      1.89 o 
  -2   5  14       90.29       94.24      2.46 o 
  -1   5  14        6.22        2.98      1.74 o 
   0   5  14       36.83       35.71      2.49 o 
   1   5  14       83.57       78.19      3.32 o 
   2   5  14      531.10      536.99     11.76 o 
   3   5  14       29.19       31.67      3.80 o 
   4   5  14       60.43       62.76      6.64 o 
  -4   6  14       76.59       73.51     10.43 o 
  -3   6  14        4.27        4.27      2.54 o 
  -2   6  14      208.50      198.96      8.63 o 
  -1   6  14      106.71      101.52      5.42 o 
   0   6  14        8.96        8.40      2.29 o 
   1   6  14       15.07       15.28      1.26 o 
   2   6  14      125.97      131.27      3.68 o 
   3   6  14        0.15        3.13      1.64 o 
   4   6  14       59.45       83.90      7.68 o 
  -4   7  14       71.90       70.15      4.51 o 
  -3   7  14        0.31       -0.93      1.30 o 
  -2   7  14        6.17        4.07      2.49 o 
  -1   7  14        3.88        1.75      1.47 o 
   0   7  14       21.32       19.16      1.47 o 
   1   7  14       34.49       33.15      1.63 o 
   2   7  14       64.87       56.80      3.56 o 
   3   7  14        5.06       11.21      3.32 o 
  -3   8  14        7.77        5.76      1.96 o 
  -2   8  14      153.23      151.38      5.47 o 
  -1   8  14       63.10       63.95      2.39 o 
   0   8  14        8.89        8.62      2.54 o 
   1   8  14        2.28        2.79      3.19 o 
   2   8  14       15.58       14.52      2.41 o 
   3   8  14        1.77        2.24      3.39 o 
  -3   9  14        9.71       12.18      5.89 o 
  -2   9  14        2.16        5.94      1.81 o 
  -1   9  14        2.84        4.01      4.03 o 
   0   9  14       77.55       82.68      4.23 o 
   1   9  14        4.12       -1.86      3.46 o 
   2   9  14        0.81       -6.13      4.09 o 
   3   9  14        2.99       10.31      4.99 o 
  -2  10  14        0.01       -2.85      2.44 o 
  -1  10  14        1.39       -2.82      2.28 o 
   0  10  14        8.55        8.26      3.41 o 
   1  10  14        0.70       -5.49      3.91 o 
  -5   1  15       33.13       42.38      4.06 o 
  -4   1  15        8.44        1.82      1.72 o 
  -3   1  15       19.59       24.54      3.00 o 
  -2   1  15       12.83       12.20      1.32 o 
  -1   1  15      173.99      175.77      5.15 o 
   0   1  15        1.89        4.09      1.77 o 
   1   1  15      128.53      126.55      4.81 o 
   2   1  15       81.81       86.90      2.87 o 
   3   1  15      156.34      134.82      3.81 o 
   4   1  15       38.89       46.11      2.58 o 
   5   1  15       35.09       43.61      3.97 o 
  -5   2  15       89.97       92.44      6.69 o 
  -4   2  15        0.13       -2.55      1.70 o 
  -3   2  15        2.79       -0.78      1.13 o 
  -2   2  15        3.19        1.64      1.15 o 
  -1   2  15      269.36      275.01      6.46 o 
   0   2  15       45.63       44.42      5.13 o 
   1   2  15       86.24       87.50      2.87 o 
   2   2  15        2.48        2.24      1.45 o 
   3   2  15       68.35       60.15      2.66 o 
   4   2  15        2.58        0.27      1.46 o 
   5   2  15        1.09       10.08      4.54 o 
  -5   3  15      110.27      100.64      5.39 o 
  -4   3  15        0.05        3.94      2.43 o 
  -3   3  15        1.09        0.35      1.32 o 
  -2   3  15       13.89       17.36      2.97 o 
  -1   3  15        7.66        9.75      1.85 o 
   0   3  15       46.81       45.54      3.64 o 
   1   3  15      894.08      895.61     13.62 o 
   2   3  15       84.05       75.60      2.82 o 
   3   3  15       27.83       23.36      4.78 o 
   4   3  15        0.21       -2.77      1.88 o 
   5   3  15        8.89        1.77      3.98 o 
  -4   4  15        0.42        2.17      2.49 o 
  -3   4  15        1.38       -1.76      1.32 o 
  -2   4  15       49.10       44.85      2.64 o 
  -1   4  15        4.02        1.08      2.03 o 
   0   4  15        6.84        4.64      2.44 o 
   1   4  15       49.51       43.26      2.29 o 
   2   4  15      108.07      107.69      3.29 o 
   3   4  15        0.30        2.39      2.68 o 
   4   4  15        0.05       -1.97      2.00 o 
  -4   5  15        0.11       -3.27      3.63 o 
  -3   5  15        8.64        5.86      2.61 o 
  -2   5  15       10.07       14.62      2.91 o 
  -1   5  15       78.41       79.92      2.48 o 
   0   5  15       18.98       16.75      2.01 o 
   1   5  15      724.31      733.50     11.67 o 
   2   5  15       62.39       57.68      3.70 o 
   3   5  15       18.52       19.34      2.14 o 
   4   5  15        0.43        7.81      3.68 o 
  -4   6  15        0.50       -0.28      3.93 o 
  -3   6  15        0.01       -1.55      1.84 o 
  -2   6  15      153.27      142.45      5.21 o 
  -1   6  15       60.01       57.14      3.85 o 
   0   6  15        1.03        1.11      0.96 o 
   1   6  15        3.85        2.63      1.38 o 
   2   6  15       32.77       31.65      2.32 o 
   3   6  15       36.63       35.67      3.02 o 
   4   6  15        5.38       14.23      5.09 o 
  -4   7  15        2.72        3.92      2.13 o 
  -3   7  15        0.02        3.75      3.76 o 
  -2   7  15       51.29       45.28      2.10 o 
  -1   7  15       50.23       60.33      2.63 o 
   0   7  15        7.93        8.51      1.28 o 
   1   7  15        0.03       -0.10      1.92 o 
   2   7  15        0.02       -0.19      2.82 o 
   3   7  15        0.35        2.79      3.88 o 
   4   7  15       10.30       -0.22      4.00 o 
  -3   8  15        1.12       -0.20      1.80 o 
  -2   8  15       92.98       94.51      3.81 o 
  -1   8  15       11.05       17.22      1.94 o 
   0   8  15        0.01       -0.21      2.34 o 
   1   8  15        4.36        3.00      2.41 o 
   2   8  15        0.26        4.90      2.92 o 
   3   8  15        0.49       -3.41      4.23 o 
  -2   9  15       15.60       18.56      2.56 o 
  -1   9  15        0.39       -0.46      2.30 o 
   0   9  15        3.67        2.80      2.02 o 
   1   9  15       41.18       48.96      5.58 o 
   2   9  15       17.97        9.70      4.46 o 
  -1  10  15        3.68        4.93      2.48 o 
   0  10  15       32.50       38.92      4.98 o 
   1  10  15        9.35       13.64      4.19 o 
  -5   0  16       63.87       75.24      7.00 o 
  -4   0  16       36.94       28.10      4.33 o 
  -3   0  16      137.16      134.70      4.58 o 
  -2   0  16       39.85       43.25      3.17 o 
  -1   0  16        6.23        6.03      2.23 o 
   0   0  16        6.28        2.40      2.86 o 
   1   0  16        4.30        1.94      3.56 o 
   2   0  16      145.89      136.75      5.44 o 
   3   0  16       33.30       20.53      4.99 o 
   4   0  16        1.57       11.54      6.48 o 
   5   0  16        5.11        5.34      3.59 o 
  -5   1  16        6.83        0.70      3.40 o 
  -4   1  16        0.08       -0.72      2.13 o 
  -3   1  16        9.44       10.42      1.35 o 
  -2   1  16        8.24       11.79      1.26 o 
  -1   1  16       27.68       31.29      1.98 o 
   0   1  16      235.07      250.94      5.33 o 
   1   1  16        0.15       -1.16      1.93 o 
   2   1  16        0.05       -0.02      1.38 o 
   3   1  16        6.71        7.55      1.88 o 
   4   1  16        0.15       -1.88      1.96 o 
   5   1  16        2.20       -4.16      4.04 o 
  -5   2  16       41.07       38.81      4.08 o 
  -4   2  16       18.68       22.95      3.06 o 
  -3   2  16       32.78       32.34      4.19 o 
  -2   2  16        0.43        1.29      1.00 o 
  -1   2  16      108.14      112.77      3.43 o 
   0   2  16      149.93      161.09      6.16 o 
   1   2  16       78.57       81.65      3.59 o 
   2   2  16       79.07       67.78      2.70 o 
   3   2  16        2.78        3.96      1.65 o 
   4   2  16        0.00       -2.26      1.51 o 
   5   2  16       23.03       42.34      5.99 o 
  -4   3  16       11.15       10.90     10.77 o 
  -3   3  16        1.13        2.54      4.73 o 
  -2   3  16        7.42        7.65      3.00 o 
  -1   3  16       32.29       29.78      1.52 o 
   0   3  16     1189.60     1222.71     17.87 o 
   1   3  16       17.88       19.94      1.81 o 
   2   3  16        4.64        1.77      1.36 o 
   3   3  16       24.42       25.79      4.06 o 
   4   3  16       17.32       11.06      2.65 o 
  -4   4  16        3.99       -2.46      2.56 o 
  -3   4  16        3.84        2.35      1.51 o 
  -2   4  16        3.06        8.15      1.92 o 
  -1   4  16      345.07      313.32      5.39 o 
   0   4  16      649.49      677.84     12.02 o 
   1   4  16      285.88      294.35      6.01 o 
   2   4  16        8.14        9.26      2.15 o 
   3   4  16        0.81        8.08      2.16 o 
   4   4  16        0.36       -2.69      4.11 o 
  -4   5  16       64.96       62.59      4.06 o 
  -3   5  16       19.04       26.70      3.01 o 
  -2   5  16      158.11      156.45      6.79 o 
   0   5  16      616.99      593.53     17.10 o 
   1   5  16       98.19      103.96      3.35 o 
   2   5  16        0.00        1.86      1.65 o 
   3   5  16       15.89       22.54      2.74 o 
   4   5  16       15.38       18.99      5.17 o 
  -4   6  16       35.49       27.64      3.98 o 
  -3   6  16        1.21       -1.09      1.85 o 
  -2   6  16       44.45       36.51      2.32 o 
  -1   6  16      112.05      105.93      4.77 o 
   0   6  16      107.78       99.16      2.65 o 
   1   6  16       41.77       41.05      3.83 o 
   2   6  16        0.98        6.68      2.41 o 
   3   6  16        0.96       -6.04      4.27 o 
   4   6  16        3.04       -0.82      4.22 o 
  -3   7  16        8.92        4.49      4.41 o 
  -2   7  16       35.86       33.71      2.55 o 
  -1   7  16        4.96       11.52      5.36 o 
   0   7  16        0.97        1.05      4.17 o 
   1   7  16       58.13       58.48      2.62 o 
   2   7  16        0.14       -3.32      2.21 o 
   3   7  16       11.66       18.12      4.83 o 
  -3   8  16        0.94        6.48      2.83 o 
  -2   8  16       39.22       35.72      5.55 o 
  -1   8  16       26.49       24.19      2.39 o 
   0   8  16       13.25       18.45      2.53 o 
   1   8  16        0.32        5.19      6.57 o 
   2   8  16        0.45       13.69      4.39 o 
  -2   9  16        3.94        8.25      2.03 o 
  -1   9  16       27.68       36.17      3.80 o 
   0   9  16        4.53        7.22      2.43 o 
   1   9  16        0.46        2.81      3.20 o 
   2   9  16       34.95       34.75      5.43 o 
  -1  10  16        1.10        1.45      5.92 o 
   0  10  16        0.17        0.84      3.33 o 
   1  10  16        0.01        3.82      3.02 o 
  -4   1  17        0.50        6.46      2.59 o 
  -3   1  17       74.12       63.72      5.30 o 
  -2   1  17        9.60        7.36      2.50 o 
  -1   1  17       53.41       50.34      2.41 o 
   0   1  17      159.49      151.38      3.96 o 
   1   1  17      218.51      217.53      5.02 o 
   2   1  17      146.19      129.80      3.85 o 
   3   1  17        0.08        1.22      1.44 o 
   4   1  17        0.02        0.95      3.18 o 
  -4   2  17        3.86       -6.31      4.34 o 
  -3   2  17        3.13        1.61      2.52 o 
  -2   2  17       53.40       45.80      1.73 o 
  -1   2  17        3.62        2.51      1.21 o 
   0   2  17       19.51       19.19      1.80 o 
   1   2  17       55.94       57.40      2.62 o 
   2   2  17        0.02        0.09      2.20 o 
   3   2  17       40.48       41.50      4.10 o 
   4   2  17       92.18      104.68      6.50 o 
  -4   3  17        0.02       -5.31      5.09 o 
  -3   3  17        6.07        3.53      1.67 o 
  -2   3  17       17.69       17.93      1.31 o 
  -1   3  17        0.22        1.36      1.41 o 
   0   3  17       30.52       29.75      7.05 o 
   1   3  17        5.35        5.19      1.85 o 
   2   3  17      138.81      146.39      4.10 o 
   3   3  17      113.92      113.04      3.73 o 
   4   3  17        5.03        5.24      3.60 o 
  -4   4  17        1.40        0.51      2.65 o 
  -3   4  17        2.01        0.67      1.75 o 
  -2   4  17        4.04        5.11      1.16 o 
  -1   4  17        0.74        0.28      1.55 o 
   0   4  17       13.85        9.65      2.04 o 
   1   4  17      394.69      389.48      7.45 o 
   2   4  17        4.41        3.04      1.37 o 
   3   4  17        5.93        4.11      1.67 o 
   4   4  17        0.75       -6.22      4.15 o 
  -4   5  17        0.07        7.55      2.78 o 
  -3   5  17        5.28        2.06      1.91 o 
  -2   5  17       66.65       71.44      5.40 o 
  -1   5  17       20.80       21.80      2.71 o 
   0   5  17        1.99        2.66      1.46 o 
   1   5  17      122.25      119.95      4.98 o 
   2   5  17       20.79       19.45      2.21 o 
   3   5  17        8.73       14.41      2.43 o 
   4   5  17       19.84       22.33      5.50 o 
  -3   6  17        0.25        2.31      5.74 o 
  -2   6  17       14.54       13.45      1.72 o 
  -1   6  17       17.41       23.12      4.03 o 
   0   6  17       14.41       13.57      2.22 o 
   1   6  17      292.34      300.50      7.36 o 
   2   6  17        0.09        1.76      2.51 o 
   3   6  17       28.03       36.95      5.03 o 
  -3   7  17       21.46       29.60      7.96 o 
  -2   7  17       11.95       10.56      3.23 o 
  -1   7  17        1.87       10.71      2.86 o 
   0   7  17        7.46        3.49      1.58 o 
   1   7  17       71.52       71.20      2.89 o 
   2   7  17        3.32        0.47      3.54 o 
   3   7  17       39.72       47.79      5.65 o 
  -2   8  17        3.15       -1.87      3.98 o 
  -1   8  17       23.34       21.58      2.93 o 
   0   8  17        0.19       -1.85      2.25 o 
   1   8  17       12.65        5.84      3.54 o 
   2   8  17        0.02        9.88      4.43 o 
  -2   9  17        4.32        9.38      2.97 o 
  -1   9  17        5.93        4.34      2.14 o 
   0   9  17        0.07        2.41      3.54 o 
   1   9  17        0.96       -2.43      3.97 o 
   2   9  17        2.04        1.85      3.98 o 
  -4   0  18      243.20      231.92     50.63 o 
  -3   0  18       19.29       23.36      3.19 o 
  -2   0  18       10.57       11.02      3.10 o 
  -1   0  18      131.82      122.81      5.78 o 
   0   0  18        0.72        3.52      2.27 o 
   1   0  18      324.99      323.00      9.27 o 
   2   0  18      550.23      498.44     12.80 o 
   3   0  18       81.39       75.75      4.36 o 
   4   0  18        0.46       -0.20      2.63 o 
  -4   1  18        8.51       13.12      7.39 o 
  -3   1  18        9.02       14.35      4.82 o 
  -2   1  18        0.72        0.09      2.45 o 
  -1   1  18        0.02       -3.02      2.02 o 
   0   1  18       61.76       63.54      4.41 o 
   1   1  18       47.07       49.81      4.26 o 
   2   1  18       37.69       32.85      2.19 o 
   3   1  18        9.71        6.73      2.73 o 
   4   1  18        0.01        7.72      8.67 o 
  -4   2  18       88.21      111.37     12.80 o 
  -3   2  18        1.74       -1.50      2.17 o 
  -2   2  18        0.06        2.12      2.25 o 
  -1   2  18      121.49      108.41      3.55 o 
   0   2  18      123.63      113.74      3.52 o 
   1   2  18      120.76      118.48      3.83 o 
   2   2  18      153.16      134.77      4.05 o 
   3   2  18       11.22       10.63      2.20 o 
   4   2  18        2.73        1.57      5.72 o 
  -4   3  18       30.62       41.09      3.94 o 
  -3   3  18       39.30       32.24      2.89 o 
  -2   3  18        0.13        2.66      1.16 o 
  -1   3  18        6.36        9.42      2.82 o 
   0   3  18       56.74       62.66      2.74 o 
   1   3  18       14.50       15.38      1.74 o 
   2   3  18       21.01       20.74      1.97 o 
   3   3  18        9.87       13.81      2.80 o 
   4   3  18        8.84       -3.10      4.19 o 
  -4   4  18        0.08       -1.02      2.85 o 
  -3   4  18       13.43       23.59      3.24 o 
  -2   4  18        6.39        6.74      1.98 o 
  -1   4  18       27.45       27.07      2.35 o 
   0   4  18      266.32      271.76      5.99 o 
   1   4  18       59.41       61.90      4.72 o 
   2   4  18       41.55       41.77      2.70 o 
   3   4  18       11.39        8.83      2.31 o 
   4   4  18        1.81       -7.39      4.92 o 
  -4   5  18        5.13        9.07      3.60 o 
  -3   5  18       35.71       25.54      3.29 o 
  -2   5  18        7.69        5.47      3.99 o 
  -1   5  18        8.51       11.28      4.77 o 
   0   5  18       24.99       29.64      3.19 o 
   1   5  18      129.75      129.49      4.55 o 
   2   5  18        5.81        8.04      4.46 o 
   3   5  18        6.70        5.51      2.47 o 
  -3   6  18       11.60       12.42      5.97 o 
  -2   6  18        0.07       -1.34      2.87 o 
  -1   6  18        9.50       12.06      1.98 o 
   0   6  18       14.03       11.69      2.08 o 
   1   6  18       48.82       51.27      2.64 o 
   2   6  18       52.08       50.75      3.82 o 
   3   6  18      107.87      131.03      9.36 o 
  -3   7  18        5.50        4.67      3.62 o 
  -2   7  18        0.72       -2.23      2.70 o 
  -1   7  18        0.36       -2.18      4.48 o 
   0   7  18        7.61       10.12      4.17 o 
   1   7  18      115.34      125.44      6.65 o 
   2   7  18        1.96       -4.30      4.01 o 
   3   7  18        3.80        2.15      4.60 o 
  -2   8  18        1.11        1.60      2.01 o 
  -1   8  18       27.91       31.62      2.88 o 
   0   8  18        9.08        9.51      2.89 o 
   1   8  18        4.50        1.44      3.67 o 
   2   8  18        2.73       -0.73      3.87 o 
  -1   9  18        0.02        1.42      3.54 o 
   0   9  18       21.67       22.83      4.01 o 
   1   9  18        8.58        2.86      4.17 o 
  -4   1  19       75.49       92.50     13.67 o 
  -3   1  19        3.11        5.83      1.78 o 
  -2   1  19        1.69        4.41      1.11 o 
  -1   1  19      123.31      113.45      3.75 o 
   0   1  19       17.17       20.40      2.66 o 
   1   1  19      307.30      303.90      8.83 o 
   2   1  19       10.27        8.01      4.29 o 
   3   1  19        1.84        1.84      3.16 o 
   4   1  19        9.14       16.17      3.20 o 
  -4   2  19       27.56       30.64      6.95 o 
  -3   2  19       14.38        9.80      3.96 o 
  -2   2  19       43.99       42.56      3.79 o 
  -1   2  19      118.94      122.02      3.83 o 
   0   2  19      350.62      349.87      7.24 o 
   1   2  19        8.37       17.35      2.81 o 
   2   2  19       15.85       15.91      3.48 o 
   3   2  19        5.73       10.75      5.05 o 
   4   2  19        1.18        6.63      6.03 o 
  -4   3  19       11.62       12.94      3.18 o 
  -3   3  19        8.73       17.06      4.23 o 
  -2   3  19      117.04      112.70      8.19 o 
  -1   3  19      153.76      149.01      3.81 o 
   0   3  19      130.13      132.96      3.92 o 
   1   3  19       67.30       73.14      2.97 o 
   2   3  19       12.28       15.82      2.45 o 
   3   3  19       11.17       15.17      2.34 o 
   4   3  19       10.81       41.27      6.17 o 
  -4   4  19       44.96       48.48      6.00 o 
  -3   4  19       76.00       75.62      4.83 o 
  -2   4  19       35.17       26.94      2.25 o 
  -1   4  19      106.40      106.64      3.23 o 
   0   4  19        9.73        9.06      2.25 o 
   1   4  19        7.84       10.91      4.64 o 
   2   4  19        3.84        4.29      2.32 o 
   3   4  19        5.51        4.60      2.46 o 
   4   4  19        5.11       11.95      5.01 o 
  -3   5  19        3.75        6.07      2.79 o 
  -2   5  19       93.13       89.03      5.22 o 
  -1   5  19        9.08        8.10      1.75 o 
   0   5  19      120.25      122.66      3.75 o 
   1   5  19        8.50       13.80      3.26 o 
   2   5  19        0.13       -0.17      3.15 o 
   3   5  19        1.38        7.19      4.49 o 
  -3   6  19       11.65       10.50      2.79 o 
  -2   6  19        0.28        0.29      1.80 o 
  -1   6  19        3.37        5.69      2.20 o 
   0   6  19      197.66      208.50      7.17 o 
   1   6  19        1.99        5.69      2.33 o 
   2   6  19        5.51       12.02      3.50 o 
   3   6  19        2.23        2.98      4.13 o 
  -2   7  19        7.65       -1.06      5.14 o 
  -1   7  19       19.39       16.69      8.96 o 
   0   7  19       50.81       49.49      2.60 o 
   1   7  19        0.35       -4.07      2.71 o 
   2   7  19       29.13       23.50      5.35 o 
  -2   8  19        7.38        5.20      2.08 o 
  -1   8  19        6.53        9.41      4.93 o 
   0   8  19       90.34       99.23      5.21 o 
   1   8  19        6.70        0.51      3.89 o 
  -4   0  20       24.84       23.18      5.21 o 
  -3   0  20        4.11        1.29      4.30 o 
  -2   0  20       48.16       34.67      4.93 o 
  -1   0  20       52.79       60.43     11.80 o 
   0   0  20       37.56       32.87      5.84 o 
   1   0  20      114.34      108.75      5.34 o 
   2   0  20       30.57       42.34      3.78 o 
   3   0  20       21.88       37.11     19.09 o 
   4   0  20       23.30       13.77      3.79 o 
  -4   1  20        0.63       -3.28      7.85 o 
  -3   1  20       17.97       20.21      5.17 o 
  -2   1  20        0.06        1.29      1.26 o 
  -1   1  20       75.61       72.26      4.64 o 
   0   1  20        4.00        8.03      3.02 o 
   1   1  20        5.13       12.80      3.55 o 
   2   1  20        0.78        4.29      1.84 o 
   3   1  20       16.18       10.55      6.23 o 
   4   1  20        0.57        2.63      2.22 o 
  -4   2  20        1.91       -2.07      6.44 o 
  -3   2  20       17.56       10.26      2.17 o 
  -2   2  20       29.02       25.83      3.10 o 
  -1   2  20       48.52       50.47      4.29 o 
   0   2  20       45.00       41.12      2.72 o 
   1   2  20       84.13       77.25      3.24 o 
   2   2  20       84.95       89.62      4.22 o 
   3   2  20        0.74        1.64      3.33 o 
   4   2  20       43.21       39.63      6.04 o 
  -3   3  20       30.74       24.18      3.45 o 
  -2   3  20        0.12        1.22      1.37 o 
  -1   3  20      176.93      172.51      4.71 o 
   0   3  20       10.01        4.82      2.37 o 
   1   3  20        6.13        8.66      5.17 o 
   2   3  20        1.72        0.00      2.27 o 
   3   3  20        6.39       19.21      3.22 o 
  -3   4  20      134.59      137.66     12.89 o 
  -2   4  20        0.27       -2.25      1.50 o 
  -1   4  20        4.68        2.59      3.30 o 
   0   4  20        8.49        7.17      1.91 o 
   1   4  20       25.18       29.14      2.73 o 
   2   4  20       74.10       82.05      7.14 o 
   3   4  20       22.08       28.49      3.23 o 
  -3   5  20        0.00        3.53      3.42 o 
  -2   5  20        0.76        2.85      1.79 o 
  -1   5  20        0.25        0.20      9.25 o 
   0   5  20        0.09        2.64      1.65 o 
   1   5  20        0.08       -0.40      1.77 o 
   2   5  20        2.87        2.03      2.49 o 
   3   5  20       25.13       32.76      5.44 o 
  -2   6  20        9.17        6.59      4.10 o 
  -1   6  20        9.55       12.65      2.63 o 
   0   6  20       13.98       19.25      3.41 o 
   1   6  20        0.93        1.12      1.95 o 
   2   6  20        0.16        0.79      4.01 o 
  -2   7  20        7.05       12.53      2.79 o 
  -1   7  20       37.87       33.80      5.88 o 
   0   7  20       12.74       21.28      3.36 o 
   1   7  20        3.91        2.47      2.73 o 
   2   7  20       18.34       18.80      4.21 o 
  -1   8  20        0.01        6.94      2.32 o 
   0   8  20       15.37       18.90      2.95 o 
   1   8  20        9.46       -1.33      3.03 o 
  -3   1  21        2.14       -3.64      6.47 o 
  -2   1  21      101.07       96.45      4.16 o 
  -1   1  21      166.48      177.62      7.02 o 
   0   1  21       12.77       18.00      4.05 o 
   1   1  21       91.94       82.79      3.85 o 
   2   1  21      127.62      118.20      7.72 o 
   3   1  21        5.12        1.71      6.40 o 
  -3   2  21       12.98       18.77      7.34 o 
  -2   2  21        8.08        7.78      4.51 o 
  -1   2  21       21.74       26.79      3.46 o 
   0   2  21        0.26       -1.71      1.77 o 
   1   2  21       14.09        5.39      2.49 o 
   2   2  21       48.97       44.48      2.98 o 
   3   2  21        3.37       -5.02      4.60 o 
  -3   3  21        0.12        4.08      6.90 o 
  -2   3  21        6.25       -6.47      4.32 o 
  -1   3  21       25.96       30.47      2.11 o 
   0   3  21        0.03        1.91      2.49 o 
   1   3  21        0.44        5.08      2.15 o 
   2   3  21       14.94       18.65      4.44 o 
   3   3  21       25.53       38.35      8.68 o 
  -3   4  21       18.78       22.63      3.88 o 
  -2   4  21        1.62        3.76      1.72 o 
  -1   4  21        2.27       14.35      3.09 o 
   0   4  21       53.11       51.07      4.26 o 
   1   4  21       34.29       40.76      3.13 o 
   2   4  21        0.69        5.35      2.15 o 
   3   4  21       10.02        6.26      4.19 o 
  -2   5  21       27.22       34.36      2.70 o 
  -1   5  21        4.31        6.17      2.41 o 
   0   5  21       43.64       41.19      2.49 o 
   1   5  21        0.04       -2.97      1.98 o 
   2   5  21        6.34        2.95      4.04 o 
  -2   6  21       12.69       12.33      2.30 o 
  -1   6  21       17.07       22.52      7.27 o 
   0   6  21      161.10      156.88      6.82 o 
   1   6  21        1.54        0.83      2.65 o 
   2   6  21        2.41       16.85      5.03 o 
  -1   7  21       10.54       17.16     11.47 o 
   0   7  21       82.46       84.77     15.13 o 
   1   7  21        7.01        1.70      3.06 o 
  -3   0  22        0.09        9.54      4.79 o 
  -2   0  22       63.82       70.88      6.96 o 
  -1   0  22      123.25      133.14      8.36 o 
   0   0  22        3.53       -1.88      3.61 o 
   1   0  22      155.73      132.41      8.80 o 
   2   0  22       64.41       51.44      5.41 o 
   3   0  22        7.11        5.30      4.25 o 
  -3   1  22        9.80       12.20      3.35 o 
  -2   1  22        8.64        9.41      7.39 o 
  -1   1  22      134.84      140.43      6.16 o 
   0   1  22        0.25        3.76      5.09 o 
   1   1  22        1.76        5.93      4.24 o 
   2   1  22        0.22        1.08      2.65 o 
   3   1  22        1.85       -1.96      2.49 o 
  -3   2  22       10.19       10.96      4.14 o 
  -2   2  22       23.62       21.23      3.56 o 
  -1   2  22       62.54       71.18      6.52 o 
   0   2  22       14.87       15.87      3.41 o 
   1   2  22       14.03       11.45      5.43 o 
   2   2  22       19.59       21.89      4.46 o 
   3   2  22        6.57       -3.15      4.15 o 
  -3   3  22       23.10       35.85      4.20 o 
  -2   3  22       29.95       28.30      5.81 o 
  -1   3  22      215.64      216.78     20.44 o 
   0   3  22        0.76        2.04      2.51 o 
   1   3  22        3.24        2.36      2.38 o 
   2   3  22        9.42       10.32      5.81 o 
   3   3  22        1.88        8.75      5.64 o 
  -2   4  22       11.03       14.18      3.35 o 
  -1   4  22       29.06       34.38      4.22 o 
   0   4  22       15.04       13.56      3.27 o 
   1   4  22       27.17       29.44      3.30 o 
   2   4  22       12.70       19.77      5.44 o 
  -2   5  22       13.47       18.19      4.57 o 
  -1   5  22        3.20        5.47      4.10 o 
   0   5  22       14.94        9.94      2.69 o 
   1   5  22        9.22        8.72      5.32 o 
   2   5  22       34.55       45.12      9.64 o 
  -1   6  22       81.52       86.95     15.94 o 
   0   6  22        1.84       11.09      4.49 o 
   1   6  22        5.76        6.53      2.95 o 
   0   7  22       39.79       49.54      9.26 o 
  -3   1  23        3.23       13.06      5.06 o 
  -2   1  23      112.04      109.77      6.09 o 
  -1   1  23       28.12       17.63      3.01 o 
   0   1  23        2.79        2.48      2.38 o 
   1   1  23        1.77        3.68      2.98 o 
   2   1  23       26.50       23.53      5.07 o 
   3   1  23       55.71       51.16      6.06 o 
  -2   2  23       33.46       33.81      6.64 o 
  -1   2  23        6.36        4.55      3.22 o 
   0   2  23       65.34       72.08      4.61 o 
   1   2  23       17.49       24.61      8.26 o 
   2   2  23       18.44       12.44      3.24 o 
  -2   3  23       22.29       22.26      3.45 o 
  -1   3  23        0.29        6.17      5.14 o 
   0   3  23       11.18        5.90      3.04 o 
   1   3  23       13.57       12.18      3.27 o 
   2   3  23       11.15        9.31      4.61 o 
  -2   4  23        0.14       -1.30      8.75 o 
  -1   4  23       45.49       41.37      8.18 o 
   0   4  23       40.42       42.54      4.69 o 
   1   4  23        4.43       16.83      4.73 o 
   2   4  23       31.09       28.68      3.56 o 
  -1   5  23       14.45       13.39      4.05 o 
   0   5  23        3.03        2.16      2.77 o 
   1   5  23       23.86       35.40      7.27 o 
   0   6  23        0.56        3.96      4.80 o 
  -2   0  24       32.00       37.44      6.18 o 
   0   0  24        3.34       -6.77      4.51 o 
   1   0  24       17.65       20.61      4.96 o 
   2   0  24        5.01       20.48      5.31 o 
  -2   1  24        2.47       -2.78      3.25 o 
  -1   1  24        6.61        5.36      2.78 o 
   0   1  24       21.42       26.04      3.46 o 
   1   1  24        9.90        5.05      2.57 o 
   2   1  24        1.24        4.13      3.50 o 
  -2   2  24       13.35       12.01      5.06 o 
  -1   2  24        0.71        1.14      3.05 o 
   0   2  24        0.09        1.16      2.92 o 
   1   2  24       17.20       28.20      5.20 o 
   2   2  24        9.49       11.82      3.01 o 
  -2   3  24       14.64       13.03      3.64 o 
  -1   3  24       17.13       15.99      4.02 o 
   0   3  24       81.00       78.87      5.32 o 
   1   3  24        1.72        1.02      5.85 o 
   2   3  24        0.14       -0.09      3.51 o 
  -1   4  24       12.49       21.43      7.75 o 
   0   4  24        0.01        3.19      8.57 o 
   1   4  24        2.05       -0.50      3.76 o 
   0   5  24       21.10       25.13      7.30 o 
  -1   1  25        7.08        1.79      6.00 o 
   0   1  25       93.63      117.14      6.24 o 
   1   1  25       28.95       35.95      5.44 o 
  -1   2  25        0.53       10.68      3.56 o 
   0   2  25       11.33       11.31      3.06 o 
   1   2  25        0.36        4.49      2.98 o 
  -1   3  25       11.46       12.40      8.83 o 
   0   3  25       14.79        9.69      5.86 o 
   0   0  26        2.60        8.31      3.88 o 
   0   1  26        2.20        5.08     11.74 o 
                                                 
